# Supplementary material for: Transcriptome analysis of clock disrupted cancer cells reveals differential alternative splicing of cancer hallmarks genes
Source: NPJ Syst Biol Appl. 2022 May 12;8:17. doi: 10.1038/s41540-022-00225-w (PMC9098426; doi:10.1038/s41540-022-00225-w)
Supplement: Supplementary file 4 — Supplementary_file_3 [file 41540_2022_225_MOESM4_ESM.xls]

## Sheet: HCT116_ARNTL KO
Cancer hallmark	Gene	AS category	HCT116 knockout
Activating Invasion and Metastasis	PIK3R3	Gain of splicing event	ARNTL KO
Activating Invasion and Metastasis	ITGA7	Gain of splicing event	ARNTL KO
Activating Invasion and Metastasis	LMO7	Gain of splicing event	ARNTL KO
Activating Invasion and Metastasis	GPC3	Gain of splicing event	ARNTL KO
Activating Invasion and Metastasis	INSR	Gain of splicing event	ARNTL KO
Activating Invasion and Metastasis	MPP5	Gain of splicing event	ARNTL KO
Activating Invasion and Metastasis	NOS3	Gain of splicing event	ARNTL KO
Activating Invasion and Metastasis	TJP1	Gain of splicing event	ARNTL KO
Activating Invasion and Metastasis	SPP1	Gain of splicing event	ARNTL KO
Activating Invasion and Metastasis	ARHGAP5	Gain of splicing event	ARNTL KO
Activating Invasion and Metastasis	PTPRM	Gain of splicing event	ARNTL KO
Activating Invasion and Metastasis	DIAPH1	Gain of splicing event	ARNTL KO
Activating Invasion and Metastasis	SENP2	Gain of splicing event	ARNTL KO
Activating Invasion and Metastasis	CAPN2	Gain of splicing event	ARNTL KO
Activating Invasion and Metastasis	HLA-DMA	Gain of splicing event	ARNTL KO
Activating Invasion and Metastasis	SH2D2A	Gain of splicing event	ARNTL KO
Activating Invasion and Metastasis	MECOM	Gain of splicing event	ARNTL KO
Activating Invasion and Metastasis	MAP3K11	Gain of splicing event	ARNTL KO
Activating Invasion and Metastasis	E2F5	Gain of splicing event	ARNTL KO
Activating Invasion and Metastasis	TCF7L2	Gain of splicing event	ARNTL KO
Activating Invasion and Metastasis	GNB3	Gain of splicing event	ARNTL KO
Activating Invasion and Metastasis	DDX5	Gain of splicing event	ARNTL KO
Activating Invasion and Metastasis	PGF	Gain of splicing event	ARNTL KO
Activating Invasion and Metastasis	EPB41	Gain of splicing event	ARNTL KO
Activating Invasion and Metastasis	EIF4B	Gain of splicing event	ARNTL KO
Activating Invasion and Metastasis	ACTG1	Gain of splicing event	ARNTL KO
Enabling Replicative Immortality	SENP2	Gain of splicing event	ARNTL KO
Enabling Replicative Immortality	PIK3R3	Gain of splicing event	ARNTL KO
Enabling Replicative Immortality	MOCS2	Gain of splicing event	ARNTL KO
Enabling Replicative Immortality	TCF7L2	Gain of splicing event	ARNTL KO
Enabling Replicative Immortality	E2F5	Gain of splicing event	ARNTL KO
Enabling Replicative Immortality	TRMU	Gain of splicing event	ARNTL KO
Evading Growth Suppressors	PIK3R3	Gain of splicing event	ARNTL KO
Evading Growth Suppressors	INSR	Gain of splicing event	ARNTL KO
Evading Growth Suppressors	MPP5	Gain of splicing event	ARNTL KO
Evading Growth Suppressors	BCL2L11	Gain of splicing event	ARNTL KO
Evading Growth Suppressors	YWHAE	Gain of splicing event	ARNTL KO
Evading Growth Suppressors	WWTR1	Gain of splicing event	ARNTL KO
Evading Growth Suppressors	TCF7L2	Gain of splicing event	ARNTL KO
Evading Growth Suppressors	E2F5	Gain of splicing event	ARNTL KO
Evading Growth Suppressors	GNB3	Gain of splicing event	ARNTL KO
Evading Growth Suppressors	PGF	Gain of splicing event	ARNTL KO
Evading Growth Suppressors	DNMT1	Gain of splicing event	ARNTL KO
Evading Growth Suppressors	ACTG1	Gain of splicing event	ARNTL KO
Evading Immune Destruction	PIK3R3	Gain of splicing event	ARNTL KO
Evading Immune Destruction	IFNGR2	Gain of splicing event	ARNTL KO
Evading Immune Destruction	IL18	Gain of splicing event	ARNTL KO
Evading Immune Destruction	SPP1	Gain of splicing event	ARNTL KO
Evading Immune Destruction	ARHGAP5	Gain of splicing event	ARNTL KO
Evading Immune Destruction	DCLRE1C	Gain of splicing event	ARNTL KO
Evading Immune Destruction	SH3BP2	Gain of splicing event	ARNTL KO
Evading Immune Destruction	TNFRSF10B	Gain of splicing event	ARNTL KO
Evading Immune Destruction	F8	Gain of splicing event	ARNTL KO
Evading Immune Destruction	IL12A	Gain of splicing event	ARNTL KO
Evading Immune Destruction	GNB3	Gain of splicing event	ARNTL KO
Evading Immune Destruction	POLR3E	Gain of splicing event	ARNTL KO
Evading Immune Destruction	ACTG1	Gain of splicing event	ARNTL KO
Evading Immune Destruction	POLR2H	Gain of splicing event	ARNTL KO
Genome Instability and Mutation	OGG1	Gain of splicing event	ARNTL KO
Genome Instability and Mutation	TOP3B	Gain of splicing event	ARNTL KO
Genome Instability and Mutation	SMUG1	Gain of splicing event	ARNTL KO
Genome Instability and Mutation	TNFRSF10B	Gain of splicing event	ARNTL KO
Genome Instability and Mutation	SHISA5	Gain of splicing event	ARNTL KO
Genome Instability and Mutation	LIG1	Gain of splicing event	ARNTL KO
Genome Instability and Mutation	POLL	Gain of splicing event	ARNTL KO
Inducing Angiogenesis	PIK3R3	Gain of splicing event	ARNTL KO
Inducing Angiogenesis	SH2D2A	Gain of splicing event	ARNTL KO
Inducing Angiogenesis	GPC3	Gain of splicing event	ARNTL KO
Inducing Angiogenesis	IFNGR2	Gain of splicing event	ARNTL KO
Inducing Angiogenesis	NOS3	Gain of splicing event	ARNTL KO
Inducing Angiogenesis	IL18	Gain of splicing event	ARNTL KO
Inducing Angiogenesis	TNFRSF10B	Gain of splicing event	ARNTL KO
Inducing Angiogenesis	IL12A	Gain of splicing event	ARNTL KO
Inducing Angiogenesis	DDX5	Gain of splicing event	ARNTL KO
Inducing Angiogenesis	EIF4B	Gain of splicing event	ARNTL KO
Inducing Angiogenesis	ACTG1	Gain of splicing event	ARNTL KO
Reprogramming Energy Metabolism	SDHB	Gain of splicing event	ARNTL KO
Reprogramming Energy Metabolism	PFKFB2	Gain of splicing event	ARNTL KO
Reprogramming Energy Metabolism	PIK3R3	Gain of splicing event	ARNTL KO
Reprogramming Energy Metabolism	PRPS1	Gain of splicing event	ARNTL KO
Reprogramming Energy Metabolism	INSR	Gain of splicing event	ARNTL KO
Reprogramming Energy Metabolism	HK2	Gain of splicing event	ARNTL KO
Reprogramming Energy Metabolism	PPP2R5E	Gain of splicing event	ARNTL KO
Reprogramming Energy Metabolism	BCL2L11	Gain of splicing event	ARNTL KO
Reprogramming Energy Metabolism	GABARAPL1	Gain of splicing event	ARNTL KO
Reprogramming Energy Metabolism	PPP4C	Gain of splicing event	ARNTL KO
Reprogramming Energy Metabolism	CHKB	Gain of splicing event	ARNTL KO
Reprogramming Energy Metabolism	PPARA	Gain of splicing event	ARNTL KO
Reprogramming Energy Metabolism	SDHA	Gain of splicing event	ARNTL KO
Reprogramming Energy Metabolism	ALDH7A1	Gain of splicing event	ARNTL KO
Resisting Cell Death	PIK3R3	Gain of splicing event	ARNTL KO
Resisting Cell Death	ITGA7	Gain of splicing event	ARNTL KO
Resisting Cell Death	ATP6V0D1	Gain of splicing event	ARNTL KO
Resisting Cell Death	INSR	Gain of splicing event	ARNTL KO
Resisting Cell Death	GLB1	Gain of splicing event	ARNTL KO
Resisting Cell Death	IFNGR2	Gain of splicing event	ARNTL KO
Resisting Cell Death	NOS3	Gain of splicing event	ARNTL KO
Resisting Cell Death	PPP2R5E	Gain of splicing event	ARNTL KO
Resisting Cell Death	SPP1	Gain of splicing event	ARNTL KO
Resisting Cell Death	YWHAE	Gain of splicing event	ARNTL KO
Resisting Cell Death	TNFRSF10B	Gain of splicing event	ARNTL KO
Resisting Cell Death	CAPN2	Gain of splicing event	ARNTL KO
Resisting Cell Death	SH2D2A	Gain of splicing event	ARNTL KO
Resisting Cell Death	IL18	Gain of splicing event	ARNTL KO
Resisting Cell Death	MOCS2	Gain of splicing event	ARNTL KO
Resisting Cell Death	BCL2L11	Gain of splicing event	ARNTL KO
Resisting Cell Death	ENTPD4	Gain of splicing event	ARNTL KO
Resisting Cell Death	SHISA5	Gain of splicing event	ARNTL KO
Resisting Cell Death	E2F5	Gain of splicing event	ARNTL KO
Resisting Cell Death	GABARAPL1	Gain of splicing event	ARNTL KO
Resisting Cell Death	IL12A	Gain of splicing event	ARNTL KO
Resisting Cell Death	ATG16L2	Gain of splicing event	ARNTL KO
Resisting Cell Death	GNB3	Gain of splicing event	ARNTL KO
Resisting Cell Death	AP3D1	Gain of splicing event	ARNTL KO
Resisting Cell Death	PSMC5	Gain of splicing event	ARNTL KO
Resisting Cell Death	SGSH	Gain of splicing event	ARNTL KO
Resisting Cell Death	PGF	Gain of splicing event	ARNTL KO
Resisting Cell Death	EIF4B	Gain of splicing event	ARNTL KO
Resisting Cell Death	ACTG1	Gain of splicing event	ARNTL KO
Resisting Cell Death	TRMU	Gain of splicing event	ARNTL KO
Resisting Cell Death	CTSA	Gain of splicing event	ARNTL KO
Sustaining Proliferative Signaling	PIK3R3	Gain of splicing event	ARNTL KO
Sustaining Proliferative Signaling	ITGA7	Gain of splicing event	ARNTL KO
Sustaining Proliferative Signaling	LMO7	Gain of splicing event	ARNTL KO
Sustaining Proliferative Signaling	GPC3	Gain of splicing event	ARNTL KO
Sustaining Proliferative Signaling	INSR	Gain of splicing event	ARNTL KO
Sustaining Proliferative Signaling	IFNGR2	Gain of splicing event	ARNTL KO
Sustaining Proliferative Signaling	MPP5	Gain of splicing event	ARNTL KO
Sustaining Proliferative Signaling	NOS3	Gain of splicing event	ARNTL KO
Sustaining Proliferative Signaling	TJP1	Gain of splicing event	ARNTL KO
Sustaining Proliferative Signaling	PPP2R5E	Gain of splicing event	ARNTL KO
Sustaining Proliferative Signaling	SPP1	Gain of splicing event	ARNTL KO
Sustaining Proliferative Signaling	YWHAE	Gain of splicing event	ARNTL KO
Sustaining Proliferative Signaling	SLC27A1	Gain of splicing event	ARNTL KO
Sustaining Proliferative Signaling	PTPRM	Gain of splicing event	ARNTL KO
Sustaining Proliferative Signaling	SENP2	Gain of splicing event	ARNTL KO
Sustaining Proliferative Signaling	PFKFB2	Gain of splicing event	ARNTL KO
Sustaining Proliferative Signaling	SH2D2A	Gain of splicing event	ARNTL KO
Sustaining Proliferative Signaling	FADS2	Gain of splicing event	ARNTL KO
Sustaining Proliferative Signaling	ATP1B3	Gain of splicing event	ARNTL KO
Sustaining Proliferative Signaling	ATP1A3	Gain of splicing event	ARNTL KO
Sustaining Proliferative Signaling	BCL2L11	Gain of splicing event	ARNTL KO
Sustaining Proliferative Signaling	WWTR1	Gain of splicing event	ARNTL KO
Sustaining Proliferative Signaling	MECOM	Gain of splicing event	ARNTL KO
Sustaining Proliferative Signaling	MAP3K11	Gain of splicing event	ARNTL KO
Sustaining Proliferative Signaling	E2F5	Gain of splicing event	ARNTL KO
Sustaining Proliferative Signaling	CHKB	Gain of splicing event	ARNTL KO
Sustaining Proliferative Signaling	IL12A	Gain of splicing event	ARNTL KO
Sustaining Proliferative Signaling	TCF7L2	Gain of splicing event	ARNTL KO
Sustaining Proliferative Signaling	GNB3	Gain of splicing event	ARNTL KO
Sustaining Proliferative Signaling	PPARA	Gain of splicing event	ARNTL KO
Sustaining Proliferative Signaling	DDX5	Gain of splicing event	ARNTL KO
Sustaining Proliferative Signaling	PGF	Gain of splicing event	ARNTL KO
Sustaining Proliferative Signaling	EIF4B	Gain of splicing event	ARNTL KO
Sustaining Proliferative Signaling	ACTG1	Gain of splicing event	ARNTL KO
Tumor-Promoting Inflammation	CANX	Gain of splicing event	ARNTL KO
Tumor-Promoting Inflammation	HLA-DMA	Gain of splicing event	ARNTL KO
Tumor-Promoting Inflammation	PIK3R3	Gain of splicing event	ARNTL KO
Tumor-Promoting Inflammation	ATP6V0D1	Gain of splicing event	ARNTL KO
Tumor-Promoting Inflammation	ARHGAP5	Gain of splicing event	ARNTL KO
Tumor-Promoting Inflammation	PTPRM	Gain of splicing event	ARNTL KO
Tumor-Promoting Inflammation	GNB3	Gain of splicing event	ARNTL KO
Tumor-Promoting Inflammation	ACTG1	Gain of splicing event	ARNTL KO
Activating Invasion and Metastasis	STMN1	Differentially spliced	ARNTL KO
Activating Invasion and Metastasis	PDGFA	Differentially spliced	ARNTL KO
Activating Invasion and Metastasis	TUBB6	Differentially spliced	ARNTL KO
Activating Invasion and Metastasis	SH2D2A	Differentially spliced	ARNTL KO
Activating Invasion and Metastasis	BMPR1A	Differentially spliced	ARNTL KO
Activating Invasion and Metastasis	CTBP1	Differentially spliced	ARNTL KO
Activating Invasion and Metastasis	MAPKAPK3	Differentially spliced	ARNTL KO
Activating Invasion and Metastasis	ACTB	Differentially spliced	ARNTL KO
Activating Invasion and Metastasis	GNB2	Differentially spliced	ARNTL KO
Activating Invasion and Metastasis	PDCD4	Differentially spliced	ARNTL KO
Activating Invasion and Metastasis	CDK4	Differentially spliced	ARNTL KO
Enabling Replicative Immortality	CTBP1	Differentially spliced	ARNTL KO
Enabling Replicative Immortality	BMPR1A	Differentially spliced	ARNTL KO
Evading Growth Suppressors	BMPR1A	Differentially spliced	ARNTL KO
Evading Growth Suppressors	E2F3	Differentially spliced	ARNTL KO
Evading Growth Suppressors	STMN1	Differentially spliced	ARNTL KO
Evading Growth Suppressors	ACTB	Differentially spliced	ARNTL KO
Evading Growth Suppressors	GNB2	Differentially spliced	ARNTL KO
Evading Growth Suppressors	PDGFA	Differentially spliced	ARNTL KO
Evading Growth Suppressors	PDCD4	Differentially spliced	ARNTL KO
Evading Immune Destruction	CLU	Differentially spliced	ARNTL KO
Evading Immune Destruction	ACTB	Differentially spliced	ARNTL KO
Evading Immune Destruction	GNB2	Differentially spliced	ARNTL KO
Evading Immune Destruction	CDK4	Differentially spliced	ARNTL KO
Genome Instability and Mutation	MGST3	Differentially spliced	ARNTL KO
Genome Instability and Mutation	PARP3	Differentially spliced	ARNTL KO
Genome Instability and Mutation	CDK4	Differentially spliced	ARNTL KO
Inducing Angiogenesis	SH2D2A	Differentially spliced	ARNTL KO
Inducing Angiogenesis	BMPR1A	Differentially spliced	ARNTL KO
Inducing Angiogenesis	MAPKAPK3	Differentially spliced	ARNTL KO
Inducing Angiogenesis	ACTB	Differentially spliced	ARNTL KO
Inducing Angiogenesis	PDGFA	Differentially spliced	ARNTL KO
Inducing Angiogenesis	TNFRSF12A	Differentially spliced	ARNTL KO
Inducing Angiogenesis	PDCD4	Differentially spliced	ARNTL KO
Reprogramming Energy Metabolism	HOMER3	Differentially spliced	ARNTL KO
Reprogramming Energy Metabolism	LIPE	Differentially spliced	ARNTL KO
Resisting Cell Death	CD164	Differentially spliced	ARNTL KO
Resisting Cell Death	ATP6V0C	Differentially spliced	ARNTL KO
Resisting Cell Death	PARP3	Differentially spliced	ARNTL KO
Resisting Cell Death	PDGFA	Differentially spliced	ARNTL KO
Resisting Cell Death	PSMF1	Differentially spliced	ARNTL KO
Resisting Cell Death	HOMER3	Differentially spliced	ARNTL KO
Resisting Cell Death	SH2D2A	Differentially spliced	ARNTL KO
Resisting Cell Death	CTSB	Differentially spliced	ARNTL KO
Resisting Cell Death	BMPR1A	Differentially spliced	ARNTL KO
Resisting Cell Death	MAPKAPK3	Differentially spliced	ARNTL KO
Resisting Cell Death	ACTB	Differentially spliced	ARNTL KO
Resisting Cell Death	GNB2	Differentially spliced	ARNTL KO
Resisting Cell Death	TNFRSF12A	Differentially spliced	ARNTL KO
Resisting Cell Death	CDK4	Differentially spliced	ARNTL KO
Sustaining Proliferative Signaling	STMN1	Differentially spliced	ARNTL KO
Sustaining Proliferative Signaling	PDGFA	Differentially spliced	ARNTL KO
Sustaining Proliferative Signaling	SH2D2A	Differentially spliced	ARNTL KO
Sustaining Proliferative Signaling	BMPR1A	Differentially spliced	ARNTL KO
Sustaining Proliferative Signaling	CTBP1	Differentially spliced	ARNTL KO
Sustaining Proliferative Signaling	MAPKAPK3	Differentially spliced	ARNTL KO
Sustaining Proliferative Signaling	ACTB	Differentially spliced	ARNTL KO
Sustaining Proliferative Signaling	ATP1A3	Differentially spliced	ARNTL KO
Sustaining Proliferative Signaling	GNB2	Differentially spliced	ARNTL KO
Sustaining Proliferative Signaling	PDCD4	Differentially spliced	ARNTL KO
Sustaining Proliferative Signaling	CDK4	Differentially spliced	ARNTL KO
Tumor-Promoting Inflammation	ATP6V0C	Differentially spliced	ARNTL KO
Tumor-Promoting Inflammation	ACTB	Differentially spliced	ARNTL KO
Tumor-Promoting Inflammation	GNB2	Differentially spliced	ARNTL KO
Tumor-Promoting Inflammation	TUBB6	Differentially spliced	ARNTL KO
Sustaining Proliferative Signaling	DUSP9	Differentially spliced	ARNTL KO
Sustaining Proliferative Signaling	HIF1A	Differentially spliced	ARNTL KO
Sustaining Proliferative Signaling	CSNK1G2	Differentially spliced	ARNTL KO
Reprogramming Energy Metabolism	DLST	Differentially spliced	ARNTL KO
Reprogramming Energy Metabolism	HIF1A	Differentially spliced	ARNTL KO
Inducing Angiogenesis	HIF1A	Differentially spliced	ARNTL KO
Enabling Replicative Immortality	DUSP9	Differentially spliced	ARNTL KO
Activating Invasion and Metastasis	DUSP9	Differentially spliced	ARNTL KO
Activating Invasion and Metastasis	HIF1A	Differentially spliced	ARNTL KO
Activating Invasion and Metastasis	DVL1	Differentially spliced	ARNTL KO
Activating Invasion and Metastasis	DDX5	Differentially spliced	ARNTL KO
Activating Invasion and Metastasis	ILK	Differentially spliced	ARNTL KO
Activating Invasion and Metastasis	ACP1	Differentially spliced	ARNTL KO
Enabling Replicative Immortality	DVL1	Differentially spliced	ARNTL KO
Evading Growth Suppressors	DVL1	Differentially spliced	ARNTL KO
Inducing Angiogenesis	DDX5	Differentially spliced	ARNTL KO
Resisting Cell Death	THEM4	Differentially spliced	ARNTL KO
Resisting Cell Death	ASAH1	Differentially spliced	ARNTL KO
Sustaining Proliferative Signaling	DVL1	Differentially spliced	ARNTL KO
Sustaining Proliferative Signaling	DDX5	Differentially spliced	ARNTL KO
Sustaining Proliferative Signaling	THEM4	Differentially spliced	ARNTL KO
Sustaining Proliferative Signaling	ASAH1	Differentially spliced	ARNTL KO
Sustaining Proliferative Signaling	ILK	Differentially spliced	ARNTL KO
Sustaining Proliferative Signaling	ACP1	Differentially spliced	ARNTL KO
Activating Invasion and Metastasis	BIRC3	Loss of splicing event	ARNTL KO
Activating Invasion and Metastasis	ITGA7	Loss of splicing event	ARNTL KO
Activating Invasion and Metastasis	DVL2	Loss of splicing event	ARNTL KO
Activating Invasion and Metastasis	NOS3	Loss of splicing event	ARNTL KO
Activating Invasion and Metastasis	MAPK8IP3	Loss of splicing event	ARNTL KO
Activating Invasion and Metastasis	ATF2	Loss of splicing event	ARNTL KO
Activating Invasion and Metastasis	PRKCH	Loss of splicing event	ARNTL KO
Activating Invasion and Metastasis	SPHK1	Loss of splicing event	ARNTL KO
Activating Invasion and Metastasis	TBL1XR1	Loss of splicing event	ARNTL KO
Activating Invasion and Metastasis	RASA4	Loss of splicing event	ARNTL KO
Activating Invasion and Metastasis	CCND3	Loss of splicing event	ARNTL KO
Activating Invasion and Metastasis	EXOC3	Loss of splicing event	ARNTL KO
Activating Invasion and Metastasis	FLNB	Loss of splicing event	ARNTL KO
Activating Invasion and Metastasis	TUBA1C	Loss of splicing event	ARNTL KO
Activating Invasion and Metastasis	NFATC2	Loss of splicing event	ARNTL KO
Activating Invasion and Metastasis	ACTB	Loss of splicing event	ARNTL KO
Activating Invasion and Metastasis	RAB5C	Loss of splicing event	ARNTL KO
Activating Invasion and Metastasis	TP53	Loss of splicing event	ARNTL KO
Enabling Replicative Immortality	TBL1XR1	Loss of splicing event	ARNTL KO
Enabling Replicative Immortality	NFATC2	Loss of splicing event	ARNTL KO
Enabling Replicative Immortality	MPST	Loss of splicing event	ARNTL KO
Enabling Replicative Immortality	CCND3	Loss of splicing event	ARNTL KO
Enabling Replicative Immortality	DVL2	Loss of splicing event	ARNTL KO
Enabling Replicative Immortality	TP53	Loss of splicing event	ARNTL KO
Evading Growth Suppressors	SAV1	Loss of splicing event	ARNTL KO
Evading Growth Suppressors	RASA4	Loss of splicing event	ARNTL KO
Evading Growth Suppressors	RASSF6	Loss of splicing event	ARNTL KO
Evading Growth Suppressors	CCND3	Loss of splicing event	ARNTL KO
Evading Growth Suppressors	DVL2	Loss of splicing event	ARNTL KO
Evading Growth Suppressors	GLI2	Loss of splicing event	ARNTL KO
Evading Growth Suppressors	TP73	Loss of splicing event	ARNTL KO
Evading Growth Suppressors	ACTB	Loss of splicing event	ARNTL KO
Evading Growth Suppressors	RAB5C	Loss of splicing event	ARNTL KO
Evading Growth Suppressors	CDKN2A	Loss of splicing event	ARNTL KO
Evading Growth Suppressors	FSCN1	Loss of splicing event	ARNTL KO
Evading Growth Suppressors	TP53	Loss of splicing event	ARNTL KO
Evading Growth Suppressors	CCNG1	Loss of splicing event	ARNTL KO
Evading Immune Destruction	CD59	Loss of splicing event	ARNTL KO
Evading Immune Destruction	GRK6	Loss of splicing event	ARNTL KO
Evading Immune Destruction	SYK	Loss of splicing event	ARNTL KO
Evading Immune Destruction	IRAK1	Loss of splicing event	ARNTL KO
Evading Immune Destruction	NFATC2	Loss of splicing event	ARNTL KO
Evading Immune Destruction	IL18	Loss of splicing event	ARNTL KO
Evading Immune Destruction	ACTB	Loss of splicing event	ARNTL KO
Genome Instability and Mutation	MSH6	Loss of splicing event	ARNTL KO
Genome Instability and Mutation	TP73	Loss of splicing event	ARNTL KO
Genome Instability and Mutation	ARNT	Loss of splicing event	ARNTL KO
Genome Instability and Mutation	MUS81	Loss of splicing event	ARNTL KO
Genome Instability and Mutation	EXO1	Loss of splicing event	ARNTL KO
Genome Instability and Mutation	POLD4	Loss of splicing event	ARNTL KO
Genome Instability and Mutation	CCND3	Loss of splicing event	ARNTL KO
Genome Instability and Mutation	BLM	Loss of splicing event	ARNTL KO
Genome Instability and Mutation	RPA1	Loss of splicing event	ARNTL KO
Genome Instability and Mutation	CHRNA7	Loss of splicing event	ARNTL KO
Genome Instability and Mutation	CDKN2A	Loss of splicing event	ARNTL KO
Genome Instability and Mutation	TP53	Loss of splicing event	ARNTL KO
Genome Instability and Mutation	CCNG1	Loss of splicing event	ARNTL KO
Inducing Angiogenesis	SPHK1	Loss of splicing event	ARNTL KO
Inducing Angiogenesis	FLNB	Loss of splicing event	ARNTL KO
Inducing Angiogenesis	NFATC2	Loss of splicing event	ARNTL KO
Inducing Angiogenesis	NOS3	Loss of splicing event	ARNTL KO
Inducing Angiogenesis	IL18	Loss of splicing event	ARNTL KO
Inducing Angiogenesis	ACTB	Loss of splicing event	ARNTL KO
Inducing Angiogenesis	TNFRSF12A	Loss of splicing event	ARNTL KO
Inducing Angiogenesis	TP53	Loss of splicing event	ARNTL KO
Reprogramming Energy Metabolism	TSC1	Loss of splicing event	ARNTL KO
Reprogramming Energy Metabolism	HOMER3	Loss of splicing event	ARNTL KO
Reprogramming Energy Metabolism	SUOX	Loss of splicing event	ARNTL KO
Reprogramming Energy Metabolism	BPNT1	Loss of splicing event	ARNTL KO
Reprogramming Energy Metabolism	MPST	Loss of splicing event	ARNTL KO
Reprogramming Energy Metabolism	PPP2R3A	Loss of splicing event	ARNTL KO
Reprogramming Energy Metabolism	PPP2R5C	Loss of splicing event	ARNTL KO
Reprogramming Energy Metabolism	ATF2	Loss of splicing event	ARNTL KO
Reprogramming Energy Metabolism	PHKG2	Loss of splicing event	ARNTL KO
Reprogramming Energy Metabolism	TP53	Loss of splicing event	ARNTL KO
Resisting Cell Death	BIRC3	Loss of splicing event	ARNTL KO
Resisting Cell Death	CD164	Loss of splicing event	ARNTL KO
Resisting Cell Death	AP1G2	Loss of splicing event	ARNTL KO
Resisting Cell Death	SCARB2	Loss of splicing event	ARNTL KO
Resisting Cell Death	ITGA7	Loss of splicing event	ARNTL KO
Resisting Cell Death	ATP6V0D1	Loss of splicing event	ARNTL KO
Resisting Cell Death	SYK	Loss of splicing event	ARNTL KO
Resisting Cell Death	NOS3	Loss of splicing event	ARNTL KO
Resisting Cell Death	PPP2R3A	Loss of splicing event	ARNTL KO
Resisting Cell Death	PPP2R5C	Loss of splicing event	ARNTL KO
Resisting Cell Death	ATF2	Loss of splicing event	ARNTL KO
Resisting Cell Death	SPHK1	Loss of splicing event	ARNTL KO
Resisting Cell Death	CFLAR	Loss of splicing event	ARNTL KO
Resisting Cell Death	TSC1	Loss of splicing event	ARNTL KO
Resisting Cell Death	HOMER3	Loss of splicing event	ARNTL KO
Resisting Cell Death	CTSB	Loss of splicing event	ARNTL KO
Resisting Cell Death	CCND3	Loss of splicing event	ARNTL KO
Resisting Cell Death	TP73	Loss of splicing event	ARNTL KO
Resisting Cell Death	TUBA1C	Loss of splicing event	ARNTL KO
Resisting Cell Death	NFATC2	Loss of splicing event	ARNTL KO
Resisting Cell Death	MPST	Loss of splicing event	ARNTL KO
Resisting Cell Death	IL18	Loss of splicing event	ARNTL KO
Resisting Cell Death	ACTB	Loss of splicing event	ARNTL KO
Resisting Cell Death	MCOLN1	Loss of splicing event	ARNTL KO
Resisting Cell Death	GGA2	Loss of splicing event	ARNTL KO
Resisting Cell Death	TNFRSF12A	Loss of splicing event	ARNTL KO
Resisting Cell Death	CDKN2A	Loss of splicing event	ARNTL KO
Resisting Cell Death	TP53	Loss of splicing event	ARNTL KO
Resisting Cell Death	CLTA	Loss of splicing event	ARNTL KO
Resisting Cell Death	CCNG1	Loss of splicing event	ARNTL KO
Sustaining Proliferative Signaling	ITGA7	Loss of splicing event	ARNTL KO
Sustaining Proliferative Signaling	RASSF6	Loss of splicing event	ARNTL KO
Sustaining Proliferative Signaling	ACSL3	Loss of splicing event	ARNTL KO
Sustaining Proliferative Signaling	DVL2	Loss of splicing event	ARNTL KO
Sustaining Proliferative Signaling	SYK	Loss of splicing event	ARNTL KO
Sustaining Proliferative Signaling	GLI2	Loss of splicing event	ARNTL KO
Sustaining Proliferative Signaling	THRA	Loss of splicing event	ARNTL KO
Sustaining Proliferative Signaling	NOS3	Loss of splicing event	ARNTL KO
Sustaining Proliferative Signaling	IRF9	Loss of splicing event	ARNTL KO
Sustaining Proliferative Signaling	MAPK8IP3	Loss of splicing event	ARNTL KO
Sustaining Proliferative Signaling	PPP2R3A	Loss of splicing event	ARNTL KO
Sustaining Proliferative Signaling	PPP2R5C	Loss of splicing event	ARNTL KO
Sustaining Proliferative Signaling	ATF2	Loss of splicing event	ARNTL KO
Sustaining Proliferative Signaling	SPHK1	Loss of splicing event	ARNTL KO
Sustaining Proliferative Signaling	TBL1XR1	Loss of splicing event	ARNTL KO
Sustaining Proliferative Signaling	SAV1	Loss of splicing event	ARNTL KO
Sustaining Proliferative Signaling	TSC1	Loss of splicing event	ARNTL KO
Sustaining Proliferative Signaling	RASA4	Loss of splicing event	ARNTL KO
Sustaining Proliferative Signaling	CCND3	Loss of splicing event	ARNTL KO
Sustaining Proliferative Signaling	TP73	Loss of splicing event	ARNTL KO
Sustaining Proliferative Signaling	ACAA1	Loss of splicing event	ARNTL KO
Sustaining Proliferative Signaling	FLNB	Loss of splicing event	ARNTL KO
Sustaining Proliferative Signaling	NFATC2	Loss of splicing event	ARNTL KO
Sustaining Proliferative Signaling	ACTB	Loss of splicing event	ARNTL KO
Sustaining Proliferative Signaling	ATP1A3	Loss of splicing event	ARNTL KO
Sustaining Proliferative Signaling	RAB5C	Loss of splicing event	ARNTL KO
Sustaining Proliferative Signaling	SIN3A	Loss of splicing event	ARNTL KO
Sustaining Proliferative Signaling	TP53	Loss of splicing event	ARNTL KO
Tumor-Promoting Inflammation	BIRC3	Loss of splicing event	ARNTL KO
Tumor-Promoting Inflammation	SCARB1	Loss of splicing event	ARNTL KO
Tumor-Promoting Inflammation	CFLAR	Loss of splicing event	ARNTL KO
Tumor-Promoting Inflammation	GRK6	Loss of splicing event	ARNTL KO
Tumor-Promoting Inflammation	ATP6V0D1	Loss of splicing event	ARNTL KO
Tumor-Promoting Inflammation	SYK	Loss of splicing event	ARNTL KO
Tumor-Promoting Inflammation	IRAK1	Loss of splicing event	ARNTL KO
Tumor-Promoting Inflammation	TUBA1C	Loss of splicing event	ARNTL KO
Tumor-Promoting Inflammation	ACTB	Loss of splicing event	ARNTL KO
Tumor-Promoting Inflammation	ATF2	Loss of splicing event	ARNTL KO
Tumor-Promoting Inflammation	RAB5C	Loss of splicing event	ARNTL KO
Tumor-Promoting Inflammation	ARRB2	Loss of splicing event	ARNTL KO
Tumor-Promoting Inflammation	DYNC1LI2	Loss of splicing event	ARNTL KO
Tumor-Promoting Inflammation	MAPK9	Loss of splicing event	ARNTL KO
Sustaining Proliferative Signaling	PARD6A	Loss of splicing event	ARNTL KO
Sustaining Proliferative Signaling	GRIN1	Loss of splicing event	ARNTL KO
Sustaining Proliferative Signaling	PAK6	Loss of splicing event	ARNTL KO
Sustaining Proliferative Signaling	SMAD3	Loss of splicing event	ARNTL KO
Sustaining Proliferative Signaling	PKN1	Loss of splicing event	ARNTL KO
Sustaining Proliferative Signaling	ARRB2	Loss of splicing event	ARNTL KO
Sustaining Proliferative Signaling	KSR1	Loss of splicing event	ARNTL KO
Sustaining Proliferative Signaling	MAPK9	Loss of splicing event	ARNTL KO
Sustaining Proliferative Signaling	ACVR2A	Loss of splicing event	ARNTL KO
Resisting Cell Death	AP1S2	Loss of splicing event	ARNTL KO
Resisting Cell Death	PAK6	Loss of splicing event	ARNTL KO
Resisting Cell Death	CD82	Loss of splicing event	ARNTL KO
Resisting Cell Death	SMAD3	Loss of splicing event	ARNTL KO
Resisting Cell Death	PKN1	Loss of splicing event	ARNTL KO
Resisting Cell Death	MAPK9	Loss of splicing event	ARNTL KO
Resisting Cell Death	CTNS	Loss of splicing event	ARNTL KO
Resisting Cell Death	ACVR2A	Loss of splicing event	ARNTL KO
Resisting Cell Death	SLC2A4	Loss of splicing event	ARNTL KO
Reprogramming Energy Metabolism	GOT2	Loss of splicing event	ARNTL KO
Reprogramming Energy Metabolism	MAPK9	Loss of splicing event	ARNTL KO
Reprogramming Energy Metabolism	SMAD3	Loss of splicing event	ARNTL KO
Reprogramming Energy Metabolism	SLC2A4	Loss of splicing event	ARNTL KO
Reprogramming Energy Metabolism	ME2	Loss of splicing event	ARNTL KO
Inducing Angiogenesis	ACVR2A	Loss of splicing event	ARNTL KO
Genome Instability and Mutation	CD82	Loss of splicing event	ARNTL KO
Genome Instability and Mutation	MLH3	Loss of splicing event	ARNTL KO
Evading Immune Destruction	ARRB2	Loss of splicing event	ARNTL KO
Evading Immune Destruction	POLR1C	Loss of splicing event	ARNTL KO
Evading Immune Destruction	PAK6	Loss of splicing event	ARNTL KO
Evading Immune Destruction	MAPK9	Loss of splicing event	ARNTL KO
Evading Growth Suppressors	KSR1	Loss of splicing event	ARNTL KO
Evading Growth Suppressors	PARD6A	Loss of splicing event	ARNTL KO
Evading Growth Suppressors	DNMT3A	Loss of splicing event	ARNTL KO
Evading Growth Suppressors	GRIN1	Loss of splicing event	ARNTL KO
Evading Growth Suppressors	PAK6	Loss of splicing event	ARNTL KO
Evading Growth Suppressors	MAPK9	Loss of splicing event	ARNTL KO
Evading Growth Suppressors	SMAD3	Loss of splicing event	ARNTL KO
Evading Growth Suppressors	ACVR2A	Loss of splicing event	ARNTL KO
Enabling Replicative Immortality	MAPK9	Loss of splicing event	ARNTL KO
Enabling Replicative Immortality	SMAD3	Loss of splicing event	ARNTL KO
Enabling Replicative Immortality	ACVR2A	Loss of splicing event	ARNTL KO
Activating Invasion and Metastasis	PARD6A	Loss of splicing event	ARNTL KO
Activating Invasion and Metastasis	GRIN1	Loss of splicing event	ARNTL KO
Activating Invasion and Metastasis	PAK6	Loss of splicing event	ARNTL KO
Activating Invasion and Metastasis	SMAD3	Loss of splicing event	ARNTL KO
Activating Invasion and Metastasis	ARRB2	Loss of splicing event	ARNTL KO
Activating Invasion and Metastasis	KSR1	Loss of splicing event	ARNTL KO
Activating Invasion and Metastasis	EXOC4	Loss of splicing event	ARNTL KO
Activating Invasion and Metastasis	EPB41L2	Loss of splicing event	ARNTL KO
Activating Invasion and Metastasis	MAPK9	Loss of splicing event	ARNTL KO
Activating Invasion and Metastasis	ACVR2A	Loss of splicing event	ARNTL KO
Activating Invasion and Metastasis	DVL1	Loss of splicing event	ARNTL KO
Activating Invasion and Metastasis	DDX5	Loss of splicing event	ARNTL KO
Activating Invasion and Metastasis	SMAD4	Loss of splicing event	ARNTL KO
Activating Invasion and Metastasis	FGFR4	Loss of splicing event	ARNTL KO
Activating Invasion and Metastasis	HSPA8	Loss of splicing event	ARNTL KO
Activating Invasion and Metastasis	PPP2R2D	Loss of splicing event	ARNTL KO
Activating Invasion and Metastasis	ACP1	Loss of splicing event	ARNTL KO
Enabling Replicative Immortality	SETDB1	Loss of splicing event	ARNTL KO
Enabling Replicative Immortality	FGFR4	Loss of splicing event	ARNTL KO
Enabling Replicative Immortality	KLF4	Loss of splicing event	ARNTL KO
Enabling Replicative Immortality	SMAD4	Loss of splicing event	ARNTL KO
Enabling Replicative Immortality	DVL1	Loss of splicing event	ARNTL KO
Evading Growth Suppressors	FGFR4	Loss of splicing event	ARNTL KO
Evading Growth Suppressors	DVL1	Loss of splicing event	ARNTL KO
Evading Growth Suppressors	PPP2R2D	Loss of splicing event	ARNTL KO
Evading Growth Suppressors	SMAD4	Loss of splicing event	ARNTL KO
Genome Instability and Mutation	XRCC3	Loss of splicing event	ARNTL KO
Inducing Angiogenesis	DDX5	Loss of splicing event	ARNTL KO
Reprogramming Energy Metabolism	ALDOA	Loss of splicing event	ARNTL KO
Reprogramming Energy Metabolism	SLC16A3	Loss of splicing event	ARNTL KO
Reprogramming Energy Metabolism	SREBF1	Loss of splicing event	ARNTL KO
Reprogramming Energy Metabolism	PPP2R2D	Loss of splicing event	ARNTL KO
Reprogramming Energy Metabolism	STRADA	Loss of splicing event	ARNTL KO
Reprogramming Energy Metabolism	SMAD4	Loss of splicing event	ARNTL KO
Reprogramming Energy Metabolism	PLK3	Loss of splicing event	ARNTL KO
Reprogramming Energy Metabolism	ALDOC	Loss of splicing event	ARNTL KO
Resisting Cell Death	ATP6V0A1	Loss of splicing event	ARNTL KO
Resisting Cell Death	CARD8	Loss of splicing event	ARNTL KO
Resisting Cell Death	CLTCL1	Loss of splicing event	ARNTL KO
Resisting Cell Death	AP3D1	Loss of splicing event	ARNTL KO
Resisting Cell Death	DIABLO	Loss of splicing event	ARNTL KO
Resisting Cell Death	SMAD4	Loss of splicing event	ARNTL KO
Resisting Cell Death	ATG4B	Loss of splicing event	ARNTL KO
Resisting Cell Death	FGFR4	Loss of splicing event	ARNTL KO
Resisting Cell Death	PPP2R2D	Loss of splicing event	ARNTL KO
Resisting Cell Death	PLK3	Loss of splicing event	ARNTL KO
Sustaining Proliferative Signaling	DVL1	Loss of splicing event	ARNTL KO
Sustaining Proliferative Signaling	DDX5	Loss of splicing event	ARNTL KO
Sustaining Proliferative Signaling	SMAD4	Loss of splicing event	ARNTL KO
Sustaining Proliferative Signaling	FGFR4	Loss of splicing event	ARNTL KO
Sustaining Proliferative Signaling	HSPA8	Loss of splicing event	ARNTL KO
Sustaining Proliferative Signaling	PPP2R2D	Loss of splicing event	ARNTL KO
Sustaining Proliferative Signaling	ACP1	Loss of splicing event	ARNTL KO
Tumor-Promoting Inflammation	ATP6V0A1	Loss of splicing event	ARNTL KO

## Sheet: HCT116_NR1D1 KO
Cancer hallmark	Gene	AS category	HCT116 knockout
Activating Invasion and Metastasis	SIPA1	Gain of splicing event	NR1D1 KO
Activating Invasion and Metastasis	ITGA7	Gain of splicing event	NR1D1 KO
Activating Invasion and Metastasis	LMO7	Gain of splicing event	NR1D1 KO
Activating Invasion and Metastasis	MPP5	Gain of splicing event	NR1D1 KO
Activating Invasion and Metastasis	TJP1	Gain of splicing event	NR1D1 KO
Activating Invasion and Metastasis	PTEN	Gain of splicing event	NR1D1 KO
Activating Invasion and Metastasis	NCK1	Gain of splicing event	NR1D1 KO
Activating Invasion and Metastasis	SENP2	Gain of splicing event	NR1D1 KO
Activating Invasion and Metastasis	CAPN2	Gain of splicing event	NR1D1 KO
Activating Invasion and Metastasis	HLA-DMA	Gain of splicing event	NR1D1 KO
Activating Invasion and Metastasis	SH2D2A	Gain of splicing event	NR1D1 KO
Activating Invasion and Metastasis	VAPA	Gain of splicing event	NR1D1 KO
Activating Invasion and Metastasis	SRC	Gain of splicing event	NR1D1 KO
Activating Invasion and Metastasis	EIF4B	Gain of splicing event	NR1D1 KO
Activating Invasion and Metastasis	CSNK2B	Gain of splicing event	NR1D1 KO
Activating Invasion and Metastasis	NFATC2	Gain of splicing event	NR1D1 KO
Activating Invasion and Metastasis	ILK	Gain of splicing event	NR1D1 KO
Activating Invasion and Metastasis	ACTG1	Gain of splicing event	NR1D1 KO
Activating Invasion and Metastasis	CTNNB1	Gain of splicing event	NR1D1 KO
Activating Invasion and Metastasis	MAPK12	Gain of splicing event	NR1D1 KO
Activating Invasion and Metastasis	GNB2	Gain of splicing event	NR1D1 KO
Activating Invasion and Metastasis	LPAR5	Gain of splicing event	NR1D1 KO
Activating Invasion and Metastasis	PLD1	Gain of splicing event	NR1D1 KO
Activating Invasion and Metastasis	RASSF5	Gain of splicing event	NR1D1 KO
Activating Invasion and Metastasis	LPAR2	Gain of splicing event	NR1D1 KO
Activating Invasion and Metastasis	SMAD5	Gain of splicing event	NR1D1 KO
Activating Invasion and Metastasis	ACVR1C	Gain of splicing event	NR1D1 KO
Activating Invasion and Metastasis	TJP3	Gain of splicing event	NR1D1 KO
Activating Invasion and Metastasis	HPSE	Gain of splicing event	NR1D1 KO
Activating Invasion and Metastasis	TGIF2	Gain of splicing event	NR1D1 KO
Activating Invasion and Metastasis	PLA2G6	Gain of splicing event	NR1D1 KO
Activating Invasion and Metastasis	RPS6KA5	Gain of splicing event	NR1D1 KO
Activating Invasion and Metastasis	SPTAN1	Gain of splicing event	NR1D1 KO
Activating Invasion and Metastasis	CSNK1E	Gain of splicing event	NR1D1 KO
Activating Invasion and Metastasis	TNFRSF1A	Gain of splicing event	NR1D1 KO
Activating Invasion and Metastasis	RGL2	Gain of splicing event	NR1D1 KO
Activating Invasion and Metastasis	PIK3R3	Gain of splicing event	NR1D1 KO
Activating Invasion and Metastasis	DDX5	Gain of splicing event	NR1D1 KO
Activating Invasion and Metastasis	RPS6KA4	Gain of splicing event	NR1D1 KO
Activating Invasion and Metastasis	SMAD2	Gain of splicing event	NR1D1 KO
Activating Invasion and Metastasis	TFDP1	Gain of splicing event	NR1D1 KO
Activating Invasion and Metastasis	CALM1	Gain of splicing event	NR1D1 KO
Activating Invasion and Metastasis	CTTN	Gain of splicing event	NR1D1 KO
Activating Invasion and Metastasis	SYNGAP1	Gain of splicing event	NR1D1 KO
Activating Invasion and Metastasis	MAGI1	Gain of splicing event	NR1D1 KO
Enabling Replicative Immortality	SENP2	Gain of splicing event	NR1D1 KO
Enabling Replicative Immortality	CSNK2B	Gain of splicing event	NR1D1 KO
Enabling Replicative Immortality	NFATC2	Gain of splicing event	NR1D1 KO
Enabling Replicative Immortality	CTNNB1	Gain of splicing event	NR1D1 KO
Enabling Replicative Immortality	MAPK12	Gain of splicing event	NR1D1 KO
Enabling Replicative Immortality	CSNK1E	Gain of splicing event	NR1D1 KO
Enabling Replicative Immortality	SMAD5	Gain of splicing event	NR1D1 KO
Enabling Replicative Immortality	ACVR1C	Gain of splicing event	NR1D1 KO
Enabling Replicative Immortality	TGIF2	Gain of splicing event	NR1D1 KO
Enabling Replicative Immortality	SMAD2	Gain of splicing event	NR1D1 KO
Enabling Replicative Immortality	PIK3R3	Gain of splicing event	NR1D1 KO
Enabling Replicative Immortality	NFS1	Gain of splicing event	NR1D1 KO
Enabling Replicative Immortality	TFDP1	Gain of splicing event	NR1D1 KO
Evading Growth Suppressors	MPP5	Gain of splicing event	NR1D1 KO
Evading Growth Suppressors	ACTG1	Gain of splicing event	NR1D1 KO
Evading Growth Suppressors	CTNNB1	Gain of splicing event	NR1D1 KO
Evading Growth Suppressors	PTEN	Gain of splicing event	NR1D1 KO
Evading Growth Suppressors	GNB2	Gain of splicing event	NR1D1 KO
Evading Growth Suppressors	TEAD1	Gain of splicing event	NR1D1 KO
Evading Growth Suppressors	PLD1	Gain of splicing event	NR1D1 KO
Evading Growth Suppressors	RASSF5	Gain of splicing event	NR1D1 KO
Evading Growth Suppressors	TGIF2	Gain of splicing event	NR1D1 KO
Evading Growth Suppressors	PLA2G6	Gain of splicing event	NR1D1 KO
Evading Growth Suppressors	RPS6KA5	Gain of splicing event	NR1D1 KO
Evading Growth Suppressors	MDM4	Gain of splicing event	NR1D1 KO
Evading Growth Suppressors	FRMD6	Gain of splicing event	NR1D1 KO
Evading Growth Suppressors	DLG3	Gain of splicing event	NR1D1 KO
Evading Growth Suppressors	CSNK1E	Gain of splicing event	NR1D1 KO
Evading Growth Suppressors	SMAD5	Gain of splicing event	NR1D1 KO
Evading Growth Suppressors	ACVR1C	Gain of splicing event	NR1D1 KO
Evading Growth Suppressors	RGL2	Gain of splicing event	NR1D1 KO
Evading Growth Suppressors	CALM1	Gain of splicing event	NR1D1 KO
Evading Growth Suppressors	SYNGAP1	Gain of splicing event	NR1D1 KO
Evading Growth Suppressors	PIK3R3	Gain of splicing event	NR1D1 KO
Evading Growth Suppressors	SMAD2	Gain of splicing event	NR1D1 KO
Evading Growth Suppressors	BCL2L11	Gain of splicing event	NR1D1 KO
Evading Growth Suppressors	YWHAE	Gain of splicing event	NR1D1 KO
Evading Growth Suppressors	TFDP1	Gain of splicing event	NR1D1 KO
Evading Growth Suppressors	TEAD4	Gain of splicing event	NR1D1 KO
Evading Immune Destruction	SIPA1	Gain of splicing event	NR1D1 KO
Evading Immune Destruction	CD59	Gain of splicing event	NR1D1 KO
Evading Immune Destruction	POLR3E	Gain of splicing event	NR1D1 KO
Evading Immune Destruction	SRC	Gain of splicing event	NR1D1 KO
Evading Immune Destruction	POLR1D	Gain of splicing event	NR1D1 KO
Evading Immune Destruction	NFATC2	Gain of splicing event	NR1D1 KO
Evading Immune Destruction	ACTG1	Gain of splicing event	NR1D1 KO
Evading Immune Destruction	IL18	Gain of splicing event	NR1D1 KO
Evading Immune Destruction	CTNNB1	Gain of splicing event	NR1D1 KO
Evading Immune Destruction	POLR2H	Gain of splicing event	NR1D1 KO
Evading Immune Destruction	NCK1	Gain of splicing event	NR1D1 KO
Evading Immune Destruction	MAPK12	Gain of splicing event	NR1D1 KO
Evading Immune Destruction	GNB2	Gain of splicing event	NR1D1 KO
Evading Immune Destruction	DCLRE1C	Gain of splicing event	NR1D1 KO
Evading Immune Destruction	IRAK4	Gain of splicing event	NR1D1 KO
Evading Immune Destruction	RASSF5	Gain of splicing event	NR1D1 KO
Evading Immune Destruction	SERPINA1	Gain of splicing event	NR1D1 KO
Evading Immune Destruction	PIK3R3	Gain of splicing event	NR1D1 KO
Evading Immune Destruction	GRK6	Gain of splicing event	NR1D1 KO
Evading Immune Destruction	SH3BP2	Gain of splicing event	NR1D1 KO
Genome Instability and Mutation	ALDH1A3	Gain of splicing event	NR1D1 KO
Genome Instability and Mutation	PTEN	Gain of splicing event	NR1D1 KO
Genome Instability and Mutation	TOP3B	Gain of splicing event	NR1D1 KO
Genome Instability and Mutation	POLL	Gain of splicing event	NR1D1 KO
Genome Instability and Mutation	MDM4	Gain of splicing event	NR1D1 KO
Genome Instability and Mutation	RAD52	Gain of splicing event	NR1D1 KO
Genome Instability and Mutation	OGG1	Gain of splicing event	NR1D1 KO
Genome Instability and Mutation	SMUG1	Gain of splicing event	NR1D1 KO
Genome Instability and Mutation	POLB	Gain of splicing event	NR1D1 KO
Inducing Angiogenesis	SH2D2A	Gain of splicing event	NR1D1 KO
Inducing Angiogenesis	SRC	Gain of splicing event	NR1D1 KO
Inducing Angiogenesis	EIF4B	Gain of splicing event	NR1D1 KO
Inducing Angiogenesis	NFATC2	Gain of splicing event	NR1D1 KO
Inducing Angiogenesis	ACTG1	Gain of splicing event	NR1D1 KO
Inducing Angiogenesis	IL18	Gain of splicing event	NR1D1 KO
Inducing Angiogenesis	CTNNB1	Gain of splicing event	NR1D1 KO
Inducing Angiogenesis	MAPK12	Gain of splicing event	NR1D1 KO
Inducing Angiogenesis	RTEL1	Gain of splicing event	NR1D1 KO
Inducing Angiogenesis	HPSE	Gain of splicing event	NR1D1 KO
Inducing Angiogenesis	IL10RB	Gain of splicing event	NR1D1 KO
Inducing Angiogenesis	TNFRSF1A	Gain of splicing event	NR1D1 KO
Inducing Angiogenesis	CTTN	Gain of splicing event	NR1D1 KO
Inducing Angiogenesis	PIK3R3	Gain of splicing event	NR1D1 KO
Inducing Angiogenesis	DDX5	Gain of splicing event	NR1D1 KO
Inducing Angiogenesis	SMAD2	Gain of splicing event	NR1D1 KO
Reprogramming Energy Metabolism	ALDH1A3	Gain of splicing event	NR1D1 KO
Reprogramming Energy Metabolism	PFKFB2	Gain of splicing event	NR1D1 KO
Reprogramming Energy Metabolism	HK2	Gain of splicing event	NR1D1 KO
Reprogramming Energy Metabolism	PTEN	Gain of splicing event	NR1D1 KO
Reprogramming Energy Metabolism	PPP2R5D	Gain of splicing event	NR1D1 KO
Reprogramming Energy Metabolism	PDK1	Gain of splicing event	NR1D1 KO
Reprogramming Energy Metabolism	AKT1S1	Gain of splicing event	NR1D1 KO
Reprogramming Energy Metabolism	MAPK12	Gain of splicing event	NR1D1 KO
Reprogramming Energy Metabolism	ACAT1	Gain of splicing event	NR1D1 KO
Reprogramming Energy Metabolism	ACACA	Gain of splicing event	NR1D1 KO
Reprogramming Energy Metabolism	CSNK1E	Gain of splicing event	NR1D1 KO
Reprogramming Energy Metabolism	USP7	Gain of splicing event	NR1D1 KO
Reprogramming Energy Metabolism	PPP4C	Gain of splicing event	NR1D1 KO
Reprogramming Energy Metabolism	CALM1	Gain of splicing event	NR1D1 KO
Reprogramming Energy Metabolism	TSC1	Gain of splicing event	NR1D1 KO
Reprogramming Energy Metabolism	PIK3R3	Gain of splicing event	NR1D1 KO
Reprogramming Energy Metabolism	TPI1	Gain of splicing event	NR1D1 KO
Reprogramming Energy Metabolism	STRADA	Gain of splicing event	NR1D1 KO
Reprogramming Energy Metabolism	SCO2	Gain of splicing event	NR1D1 KO
Reprogramming Energy Metabolism	SMAD2	Gain of splicing event	NR1D1 KO
Reprogramming Energy Metabolism	BCL2L11	Gain of splicing event	NR1D1 KO
Resisting Cell Death	ATP6AP1	Gain of splicing event	NR1D1 KO
Resisting Cell Death	ITGA7	Gain of splicing event	NR1D1 KO
Resisting Cell Death	GLB1	Gain of splicing event	NR1D1 KO
Resisting Cell Death	PTEN	Gain of splicing event	NR1D1 KO
Resisting Cell Death	PPP2R5D	Gain of splicing event	NR1D1 KO
Resisting Cell Death	NCK1	Gain of splicing event	NR1D1 KO
Resisting Cell Death	RTEL1	Gain of splicing event	NR1D1 KO
Resisting Cell Death	CAPN2	Gain of splicing event	NR1D1 KO
Resisting Cell Death	SH2D2A	Gain of splicing event	NR1D1 KO
Resisting Cell Death	SRC	Gain of splicing event	NR1D1 KO
Resisting Cell Death	EIF4B	Gain of splicing event	NR1D1 KO
Resisting Cell Death	NFATC2	Gain of splicing event	NR1D1 KO
Resisting Cell Death	ACTG1	Gain of splicing event	NR1D1 KO
Resisting Cell Death	IL18	Gain of splicing event	NR1D1 KO
Resisting Cell Death	GGA2	Gain of splicing event	NR1D1 KO
Resisting Cell Death	MAPK12	Gain of splicing event	NR1D1 KO
Resisting Cell Death	GNB2	Gain of splicing event	NR1D1 KO
Resisting Cell Death	LPAR5	Gain of splicing event	NR1D1 KO
Resisting Cell Death	PLD1	Gain of splicing event	NR1D1 KO
Resisting Cell Death	ENTPD4	Gain of splicing event	NR1D1 KO
Resisting Cell Death	CLN5	Gain of splicing event	NR1D1 KO
Resisting Cell Death	LPAR2	Gain of splicing event	NR1D1 KO
Resisting Cell Death	LITAF	Gain of splicing event	NR1D1 KO
Resisting Cell Death	SMAD5	Gain of splicing event	NR1D1 KO
Resisting Cell Death	ACVR1C	Gain of splicing event	NR1D1 KO
Resisting Cell Death	PSME1	Gain of splicing event	NR1D1 KO
Resisting Cell Death	TGIF2	Gain of splicing event	NR1D1 KO
Resisting Cell Death	MDM4	Gain of splicing event	NR1D1 KO
Resisting Cell Death	RPS6KA5	Gain of splicing event	NR1D1 KO
Resisting Cell Death	IL10RB	Gain of splicing event	NR1D1 KO
Resisting Cell Death	SPTAN1	Gain of splicing event	NR1D1 KO
Resisting Cell Death	CSNK1E	Gain of splicing event	NR1D1 KO
Resisting Cell Death	ABCA2	Gain of splicing event	NR1D1 KO
Resisting Cell Death	USP7	Gain of splicing event	NR1D1 KO
Resisting Cell Death	BECN1	Gain of splicing event	NR1D1 KO
Resisting Cell Death	TNFRSF1A	Gain of splicing event	NR1D1 KO
Resisting Cell Death	CARD8	Gain of splicing event	NR1D1 KO
Resisting Cell Death	ATP6V0C	Gain of splicing event	NR1D1 KO
Resisting Cell Death	AP1G2	Gain of splicing event	NR1D1 KO
Resisting Cell Death	PIK3R3	Gain of splicing event	NR1D1 KO
Resisting Cell Death	AP3D1	Gain of splicing event	NR1D1 KO
Resisting Cell Death	LMNA	Gain of splicing event	NR1D1 KO
Resisting Cell Death	ATP6V0D1	Gain of splicing event	NR1D1 KO
Resisting Cell Death	RPS6KA4	Gain of splicing event	NR1D1 KO
Resisting Cell Death	PSMC5	Gain of splicing event	NR1D1 KO
Resisting Cell Death	SMAD2	Gain of splicing event	NR1D1 KO
Resisting Cell Death	ATG7	Gain of splicing event	NR1D1 KO
Resisting Cell Death	YWHAE	Gain of splicing event	NR1D1 KO
Resisting Cell Death	TFDP1	Gain of splicing event	NR1D1 KO
Resisting Cell Death	SGSH	Gain of splicing event	NR1D1 KO
Resisting Cell Death	TSC1	Gain of splicing event	NR1D1 KO
Resisting Cell Death	NFS1	Gain of splicing event	NR1D1 KO
Resisting Cell Death	MLST8	Gain of splicing event	NR1D1 KO
Resisting Cell Death	BCL2L11	Gain of splicing event	NR1D1 KO
Resisting Cell Death	CTSA	Gain of splicing event	NR1D1 KO
Sustaining Proliferative Signaling	ITGA7	Gain of splicing event	NR1D1 KO
Sustaining Proliferative Signaling	LMO7	Gain of splicing event	NR1D1 KO
Sustaining Proliferative Signaling	ACSBG1	Gain of splicing event	NR1D1 KO
Sustaining Proliferative Signaling	MPP5	Gain of splicing event	NR1D1 KO
Sustaining Proliferative Signaling	BOC	Gain of splicing event	NR1D1 KO
Sustaining Proliferative Signaling	IRF9	Gain of splicing event	NR1D1 KO
Sustaining Proliferative Signaling	TJP1	Gain of splicing event	NR1D1 KO
Sustaining Proliferative Signaling	PTEN	Gain of splicing event	NR1D1 KO
Sustaining Proliferative Signaling	PPP2R5D	Gain of splicing event	NR1D1 KO
Sustaining Proliferative Signaling	NCK1	Gain of splicing event	NR1D1 KO
Sustaining Proliferative Signaling	TEAD1	Gain of splicing event	NR1D1 KO
Sustaining Proliferative Signaling	SENP2	Gain of splicing event	NR1D1 KO
Sustaining Proliferative Signaling	PFKFB2	Gain of splicing event	NR1D1 KO
Sustaining Proliferative Signaling	SH2D2A	Gain of splicing event	NR1D1 KO
Sustaining Proliferative Signaling	SRC	Gain of splicing event	NR1D1 KO
Sustaining Proliferative Signaling	EIF4B	Gain of splicing event	NR1D1 KO
Sustaining Proliferative Signaling	CSNK2B	Gain of splicing event	NR1D1 KO
Sustaining Proliferative Signaling	NFATC2	Gain of splicing event	NR1D1 KO
Sustaining Proliferative Signaling	ILK	Gain of splicing event	NR1D1 KO
Sustaining Proliferative Signaling	ACTG1	Gain of splicing event	NR1D1 KO
Sustaining Proliferative Signaling	CTNNB1	Gain of splicing event	NR1D1 KO
Sustaining Proliferative Signaling	ATP1B3	Gain of splicing event	NR1D1 KO
Sustaining Proliferative Signaling	MAPK12	Gain of splicing event	NR1D1 KO
Sustaining Proliferative Signaling	GNB2	Gain of splicing event	NR1D1 KO
Sustaining Proliferative Signaling	ACSL5	Gain of splicing event	NR1D1 KO
Sustaining Proliferative Signaling	LPAR5	Gain of splicing event	NR1D1 KO
Sustaining Proliferative Signaling	PLD1	Gain of splicing event	NR1D1 KO
Sustaining Proliferative Signaling	RASSF5	Gain of splicing event	NR1D1 KO
Sustaining Proliferative Signaling	LPAR2	Gain of splicing event	NR1D1 KO
Sustaining Proliferative Signaling	FRMD6	Gain of splicing event	NR1D1 KO
Sustaining Proliferative Signaling	HDAC2	Gain of splicing event	NR1D1 KO
Sustaining Proliferative Signaling	SMAD5	Gain of splicing event	NR1D1 KO
Sustaining Proliferative Signaling	ACVR1C	Gain of splicing event	NR1D1 KO
Sustaining Proliferative Signaling	HPSE	Gain of splicing event	NR1D1 KO
Sustaining Proliferative Signaling	TGIF2	Gain of splicing event	NR1D1 KO
Sustaining Proliferative Signaling	PLA2G6	Gain of splicing event	NR1D1 KO
Sustaining Proliferative Signaling	RPS6KA5	Gain of splicing event	NR1D1 KO
Sustaining Proliferative Signaling	IL10RB	Gain of splicing event	NR1D1 KO
Sustaining Proliferative Signaling	DLG3	Gain of splicing event	NR1D1 KO
Sustaining Proliferative Signaling	CSNK1E	Gain of splicing event	NR1D1 KO
Sustaining Proliferative Signaling	TNFRSF1A	Gain of splicing event	NR1D1 KO
Sustaining Proliferative Signaling	RGL2	Gain of splicing event	NR1D1 KO
Sustaining Proliferative Signaling	PIK3R3	Gain of splicing event	NR1D1 KO
Sustaining Proliferative Signaling	DDX5	Gain of splicing event	NR1D1 KO
Sustaining Proliferative Signaling	RPS6KA4	Gain of splicing event	NR1D1 KO
Sustaining Proliferative Signaling	SMAD2	Gain of splicing event	NR1D1 KO
Sustaining Proliferative Signaling	DGKZ	Gain of splicing event	NR1D1 KO
Sustaining Proliferative Signaling	YWHAE	Gain of splicing event	NR1D1 KO
Sustaining Proliferative Signaling	TFDP1	Gain of splicing event	NR1D1 KO
Sustaining Proliferative Signaling	TEAD4	Gain of splicing event	NR1D1 KO
Sustaining Proliferative Signaling	CALM1	Gain of splicing event	NR1D1 KO
Sustaining Proliferative Signaling	CTTN	Gain of splicing event	NR1D1 KO
Sustaining Proliferative Signaling	SYNGAP1	Gain of splicing event	NR1D1 KO
Sustaining Proliferative Signaling	TSC1	Gain of splicing event	NR1D1 KO
Sustaining Proliferative Signaling	MLST8	Gain of splicing event	NR1D1 KO
Sustaining Proliferative Signaling	BCL2L11	Gain of splicing event	NR1D1 KO
Tumor-Promoting Inflammation	ATP6AP1	Gain of splicing event	NR1D1 KO
Tumor-Promoting Inflammation	SIPA1	Gain of splicing event	NR1D1 KO
Tumor-Promoting Inflammation	ATP6V1D	Gain of splicing event	NR1D1 KO
Tumor-Promoting Inflammation	HLA-DMA	Gain of splicing event	NR1D1 KO
Tumor-Promoting Inflammation	HGS	Gain of splicing event	NR1D1 KO
Tumor-Promoting Inflammation	SRC	Gain of splicing event	NR1D1 KO
Tumor-Promoting Inflammation	CSNK2B	Gain of splicing event	NR1D1 KO
Tumor-Promoting Inflammation	ACTG1	Gain of splicing event	NR1D1 KO
Tumor-Promoting Inflammation	CTNNB1	Gain of splicing event	NR1D1 KO
Tumor-Promoting Inflammation	MAPK12	Gain of splicing event	NR1D1 KO
Tumor-Promoting Inflammation	GNB2	Gain of splicing event	NR1D1 KO
Tumor-Promoting Inflammation	IRAK4	Gain of splicing event	NR1D1 KO
Tumor-Promoting Inflammation	RASSF5	Gain of splicing event	NR1D1 KO
Tumor-Promoting Inflammation	ATP6V1E2	Gain of splicing event	NR1D1 KO
Tumor-Promoting Inflammation	DYNC1LI1	Gain of splicing event	NR1D1 KO
Tumor-Promoting Inflammation	RPS6KA5	Gain of splicing event	NR1D1 KO
Tumor-Promoting Inflammation	TRIM25	Gain of splicing event	NR1D1 KO
Tumor-Promoting Inflammation	TNFRSF1A	Gain of splicing event	NR1D1 KO
Tumor-Promoting Inflammation	SCARB1	Gain of splicing event	NR1D1 KO
Tumor-Promoting Inflammation	ATP6V0C	Gain of splicing event	NR1D1 KO
Tumor-Promoting Inflammation	PIK3R3	Gain of splicing event	NR1D1 KO
Tumor-Promoting Inflammation	GRK6	Gain of splicing event	NR1D1 KO
Tumor-Promoting Inflammation	ATP6V0D1	Gain of splicing event	NR1D1 KO
Tumor-Promoting Inflammation	RPS6KA4	Gain of splicing event	NR1D1 KO
Activating Invasion and Metastasis	HRAS	Differentially spliced	NR1D1 KO
Activating Invasion and Metastasis	CD44	Differentially spliced	NR1D1 KO
Activating Invasion and Metastasis	CDC25B	Differentially spliced	NR1D1 KO
Activating Invasion and Metastasis	DVL3	Differentially spliced	NR1D1 KO
Activating Invasion and Metastasis	ITGA6	Differentially spliced	NR1D1 KO
Activating Invasion and Metastasis	TUBA4A	Differentially spliced	NR1D1 KO
Activating Invasion and Metastasis	BMPR1A	Differentially spliced	NR1D1 KO
Activating Invasion and Metastasis	FLNA	Differentially spliced	NR1D1 KO
Activating Invasion and Metastasis	FLNB	Differentially spliced	NR1D1 KO
Activating Invasion and Metastasis	VCAN	Differentially spliced	NR1D1 KO
Activating Invasion and Metastasis	ILK	Differentially spliced	NR1D1 KO
Activating Invasion and Metastasis	ACTB	Differentially spliced	NR1D1 KO
Activating Invasion and Metastasis	ACP1	Differentially spliced	NR1D1 KO
Activating Invasion and Metastasis	GNB2	Differentially spliced	NR1D1 KO
Activating Invasion and Metastasis	PDCD4	Differentially spliced	NR1D1 KO
Activating Invasion and Metastasis	CDK4	Differentially spliced	NR1D1 KO
Activating Invasion and Metastasis	CDC42	Differentially spliced	NR1D1 KO
Activating Invasion and Metastasis	CRB3	Differentially spliced	NR1D1 KO
Activating Invasion and Metastasis	CLDN7	Differentially spliced	NR1D1 KO
Activating Invasion and Metastasis	BRAP	Differentially spliced	NR1D1 KO
Activating Invasion and Metastasis	AXIN2	Differentially spliced	NR1D1 KO
Activating Invasion and Metastasis	CAV2	Differentially spliced	NR1D1 KO
Activating Invasion and Metastasis	CSNK1E	Differentially spliced	NR1D1 KO
Activating Invasion and Metastasis	MAP2K2	Differentially spliced	NR1D1 KO
Activating Invasion and Metastasis	VEGFB	Differentially spliced	NR1D1 KO
Activating Invasion and Metastasis	DDX5	Differentially spliced	NR1D1 KO
Activating Invasion and Metastasis	CALM1	Differentially spliced	NR1D1 KO
Activating Invasion and Metastasis	AKT1	Differentially spliced	NR1D1 KO
Activating Invasion and Metastasis	CTBP1	Differentially spliced	NR1D1 KO
Activating Invasion and Metastasis	MAPKAPK3	Differentially spliced	NR1D1 KO
Enabling Replicative Immortality	HRAS	Differentially spliced	NR1D1 KO
Enabling Replicative Immortality	DVL3	Differentially spliced	NR1D1 KO
Enabling Replicative Immortality	BMPR1A	Differentially spliced	NR1D1 KO
Enabling Replicative Immortality	AXIN2	Differentially spliced	NR1D1 KO
Enabling Replicative Immortality	CSNK1E	Differentially spliced	NR1D1 KO
Enabling Replicative Immortality	MAP2K2	Differentially spliced	NR1D1 KO
Enabling Replicative Immortality	CTBP1	Differentially spliced	NR1D1 KO
Enabling Replicative Immortality	AKT1	Differentially spliced	NR1D1 KO
Evading Growth Suppressors	HRAS	Differentially spliced	NR1D1 KO
Evading Growth Suppressors	CD44	Differentially spliced	NR1D1 KO
Evading Growth Suppressors	CDC25B	Differentially spliced	NR1D1 KO
Evading Growth Suppressors	DVL3	Differentially spliced	NR1D1 KO
Evading Growth Suppressors	BMPR1A	Differentially spliced	NR1D1 KO
Evading Growth Suppressors	E2F3	Differentially spliced	NR1D1 KO
Evading Growth Suppressors	ACTB	Differentially spliced	NR1D1 KO
Evading Growth Suppressors	GNB2	Differentially spliced	NR1D1 KO
Evading Growth Suppressors	PDCD4	Differentially spliced	NR1D1 KO
Evading Growth Suppressors	BRAP	Differentially spliced	NR1D1 KO
Evading Growth Suppressors	AXIN2	Differentially spliced	NR1D1 KO
Evading Growth Suppressors	BAK1	Differentially spliced	NR1D1 KO
Evading Growth Suppressors	CDC42	Differentially spliced	NR1D1 KO
Evading Growth Suppressors	CSNK1E	Differentially spliced	NR1D1 KO
Evading Growth Suppressors	MAP2K2	Differentially spliced	NR1D1 KO
Evading Growth Suppressors	VEGFB	Differentially spliced	NR1D1 KO
Evading Growth Suppressors	CALM1	Differentially spliced	NR1D1 KO
Evading Growth Suppressors	AKT1	Differentially spliced	NR1D1 KO
Evading Immune Destruction	HRAS	Differentially spliced	NR1D1 KO
Evading Immune Destruction	CLU	Differentially spliced	NR1D1 KO
Evading Immune Destruction	ACTB	Differentially spliced	NR1D1 KO
Evading Immune Destruction	GNB2	Differentially spliced	NR1D1 KO
Evading Immune Destruction	CDK4	Differentially spliced	NR1D1 KO
Evading Immune Destruction	CDC42	Differentially spliced	NR1D1 KO
Evading Immune Destruction	IRF7	Differentially spliced	NR1D1 KO
Evading Immune Destruction	MAP2K2	Differentially spliced	NR1D1 KO
Evading Immune Destruction	CLDN7	Differentially spliced	NR1D1 KO
Evading Immune Destruction	AKT1	Differentially spliced	NR1D1 KO
Evading Immune Destruction	IFNGR2	Differentially spliced	NR1D1 KO
Evading Immune Destruction	ADAR	Differentially spliced	NR1D1 KO
Genome Instability and Mutation	APEX1	Differentially spliced	NR1D1 KO
Genome Instability and Mutation	PARP3	Differentially spliced	NR1D1 KO
Genome Instability and Mutation	CDK4	Differentially spliced	NR1D1 KO
Genome Instability and Mutation	BAX	Differentially spliced	NR1D1 KO
Genome Instability and Mutation	MGST3	Differentially spliced	NR1D1 KO
Inducing Angiogenesis	HRAS	Differentially spliced	NR1D1 KO
Inducing Angiogenesis	CD44	Differentially spliced	NR1D1 KO
Inducing Angiogenesis	BMPR1A	Differentially spliced	NR1D1 KO
Inducing Angiogenesis	FLNA	Differentially spliced	NR1D1 KO
Inducing Angiogenesis	FLNB	Differentially spliced	NR1D1 KO
Inducing Angiogenesis	ACTB	Differentially spliced	NR1D1 KO
Inducing Angiogenesis	TNFRSF12A	Differentially spliced	NR1D1 KO
Inducing Angiogenesis	PDCD4	Differentially spliced	NR1D1 KO
Inducing Angiogenesis	CAV2	Differentially spliced	NR1D1 KO
Inducing Angiogenesis	CDC42	Differentially spliced	NR1D1 KO
Inducing Angiogenesis	MAP2K2	Differentially spliced	NR1D1 KO
Inducing Angiogenesis	VEGFB	Differentially spliced	NR1D1 KO
Inducing Angiogenesis	AKT1	Differentially spliced	NR1D1 KO
Inducing Angiogenesis	DDX5	Differentially spliced	NR1D1 KO
Inducing Angiogenesis	IFNGR2	Differentially spliced	NR1D1 KO
Inducing Angiogenesis	MAPKAPK3	Differentially spliced	NR1D1 KO
Reprogramming Energy Metabolism	OGDH	Differentially spliced	NR1D1 KO
Reprogramming Energy Metabolism	HRAS	Differentially spliced	NR1D1 KO
Reprogramming Energy Metabolism	PRMT1	Differentially spliced	NR1D1 KO
Reprogramming Energy Metabolism	HOMER3	Differentially spliced	NR1D1 KO
Reprogramming Energy Metabolism	BNIP3	Differentially spliced	NR1D1 KO
Reprogramming Energy Metabolism	DLD	Differentially spliced	NR1D1 KO
Reprogramming Energy Metabolism	CREB3	Differentially spliced	NR1D1 KO
Reprogramming Energy Metabolism	PSPH	Differentially spliced	NR1D1 KO
Reprogramming Energy Metabolism	GPT2	Differentially spliced	NR1D1 KO
Reprogramming Energy Metabolism	SLC7A5	Differentially spliced	NR1D1 KO
Reprogramming Energy Metabolism	CSNK1E	Differentially spliced	NR1D1 KO
Reprogramming Energy Metabolism	MAP2K2	Differentially spliced	NR1D1 KO
Reprogramming Energy Metabolism	CALM1	Differentially spliced	NR1D1 KO
Reprogramming Energy Metabolism	AKT1	Differentially spliced	NR1D1 KO
Reprogramming Energy Metabolism	SHMT2	Differentially spliced	NR1D1 KO
Reprogramming Energy Metabolism	STK11	Differentially spliced	NR1D1 KO
Reprogramming Energy Metabolism	PFKM	Differentially spliced	NR1D1 KO
Reprogramming Energy Metabolism	SLC16A3	Differentially spliced	NR1D1 KO
Reprogramming Energy Metabolism	SREBF1	Differentially spliced	NR1D1 KO
Reprogramming Energy Metabolism	TKT	Differentially spliced	NR1D1 KO
Resisting Cell Death	HRAS	Differentially spliced	NR1D1 KO
Resisting Cell Death	CD44	Differentially spliced	NR1D1 KO
Resisting Cell Death	PARP3	Differentially spliced	NR1D1 KO
Resisting Cell Death	PRMT1	Differentially spliced	NR1D1 KO
Resisting Cell Death	ITGA6	Differentially spliced	NR1D1 KO
Resisting Cell Death	PSMD13	Differentially spliced	NR1D1 KO
Resisting Cell Death	THEM4	Differentially spliced	NR1D1 KO
Resisting Cell Death	ASAH1	Differentially spliced	NR1D1 KO
Resisting Cell Death	TUBA4A	Differentially spliced	NR1D1 KO
Resisting Cell Death	HOMER3	Differentially spliced	NR1D1 KO
Resisting Cell Death	CTSB	Differentially spliced	NR1D1 KO
Resisting Cell Death	BNIP3	Differentially spliced	NR1D1 KO
Resisting Cell Death	BMPR1A	Differentially spliced	NR1D1 KO
Resisting Cell Death	CREB3	Differentially spliced	NR1D1 KO
Resisting Cell Death	ACTB	Differentially spliced	NR1D1 KO
Resisting Cell Death	GNB2	Differentially spliced	NR1D1 KO
Resisting Cell Death	TNFRSF12A	Differentially spliced	NR1D1 KO
Resisting Cell Death	PSAP	Differentially spliced	NR1D1 KO
Resisting Cell Death	CDK4	Differentially spliced	NR1D1 KO
Resisting Cell Death	BAK1	Differentially spliced	NR1D1 KO
Resisting Cell Death	BAX	Differentially spliced	NR1D1 KO
Resisting Cell Death	CDC42	Differentially spliced	NR1D1 KO
Resisting Cell Death	HSP90AA1	Differentially spliced	NR1D1 KO
Resisting Cell Death	CSNK1E	Differentially spliced	NR1D1 KO
Resisting Cell Death	ABCA2	Differentially spliced	NR1D1 KO
Resisting Cell Death	MAP2K2	Differentially spliced	NR1D1 KO
Resisting Cell Death	VEGFB	Differentially spliced	NR1D1 KO
Resisting Cell Death	ATP6V0C	Differentially spliced	NR1D1 KO
Resisting Cell Death	IFNGR2	Differentially spliced	NR1D1 KO
Resisting Cell Death	AP3S1	Differentially spliced	NR1D1 KO
Resisting Cell Death	AKT1	Differentially spliced	NR1D1 KO
Resisting Cell Death	STK11	Differentially spliced	NR1D1 KO
Resisting Cell Death	MAPKAPK3	Differentially spliced	NR1D1 KO
Sustaining Proliferative Signaling	HRAS	Differentially spliced	NR1D1 KO
Sustaining Proliferative Signaling	CD44	Differentially spliced	NR1D1 KO
Sustaining Proliferative Signaling	CDC25B	Differentially spliced	NR1D1 KO
Sustaining Proliferative Signaling	DVL3	Differentially spliced	NR1D1 KO
Sustaining Proliferative Signaling	ITGA6	Differentially spliced	NR1D1 KO
Sustaining Proliferative Signaling	IRF9	Differentially spliced	NR1D1 KO
Sustaining Proliferative Signaling	THEM4	Differentially spliced	NR1D1 KO
Sustaining Proliferative Signaling	ASAH1	Differentially spliced	NR1D1 KO
Sustaining Proliferative Signaling	BMPR1A	Differentially spliced	NR1D1 KO
Sustaining Proliferative Signaling	CREB3	Differentially spliced	NR1D1 KO
Sustaining Proliferative Signaling	FLNA	Differentially spliced	NR1D1 KO
Sustaining Proliferative Signaling	FLNB	Differentially spliced	NR1D1 KO
Sustaining Proliferative Signaling	ILK	Differentially spliced	NR1D1 KO
Sustaining Proliferative Signaling	ACTB	Differentially spliced	NR1D1 KO
Sustaining Proliferative Signaling	ACP1	Differentially spliced	NR1D1 KO
Sustaining Proliferative Signaling	ATP1A3	Differentially spliced	NR1D1 KO
Sustaining Proliferative Signaling	GNB2	Differentially spliced	NR1D1 KO
Sustaining Proliferative Signaling	PDCD4	Differentially spliced	NR1D1 KO
Sustaining Proliferative Signaling	CDK4	Differentially spliced	NR1D1 KO
Sustaining Proliferative Signaling	BAX	Differentially spliced	NR1D1 KO
Sustaining Proliferative Signaling	CDC42	Differentially spliced	NR1D1 KO
Sustaining Proliferative Signaling	HDAC2	Differentially spliced	NR1D1 KO
Sustaining Proliferative Signaling	BRAP	Differentially spliced	NR1D1 KO
Sustaining Proliferative Signaling	AXIN2	Differentially spliced	NR1D1 KO
Sustaining Proliferative Signaling	CAV2	Differentially spliced	NR1D1 KO
Sustaining Proliferative Signaling	HSP90AA1	Differentially spliced	NR1D1 KO
Sustaining Proliferative Signaling	CSNK1E	Differentially spliced	NR1D1 KO
Sustaining Proliferative Signaling	MAP2K2	Differentially spliced	NR1D1 KO
Sustaining Proliferative Signaling	VEGFB	Differentially spliced	NR1D1 KO
Sustaining Proliferative Signaling	DDX5	Differentially spliced	NR1D1 KO
Sustaining Proliferative Signaling	IFNGR2	Differentially spliced	NR1D1 KO
Sustaining Proliferative Signaling	CALM1	Differentially spliced	NR1D1 KO
Sustaining Proliferative Signaling	AKT1	Differentially spliced	NR1D1 KO
Sustaining Proliferative Signaling	STK11	Differentially spliced	NR1D1 KO
Sustaining Proliferative Signaling	CTBP1	Differentially spliced	NR1D1 KO
Sustaining Proliferative Signaling	MAPKAPK3	Differentially spliced	NR1D1 KO
Tumor-Promoting Inflammation	HRAS	Differentially spliced	NR1D1 KO
Tumor-Promoting Inflammation	TUBA4A	Differentially spliced	NR1D1 KO
Tumor-Promoting Inflammation	ITGA6	Differentially spliced	NR1D1 KO
Tumor-Promoting Inflammation	CREB3	Differentially spliced	NR1D1 KO
Tumor-Promoting Inflammation	VCAN	Differentially spliced	NR1D1 KO
Tumor-Promoting Inflammation	ACTB	Differentially spliced	NR1D1 KO
Tumor-Promoting Inflammation	GNB2	Differentially spliced	NR1D1 KO
Tumor-Promoting Inflammation	CDC42	Differentially spliced	NR1D1 KO
Tumor-Promoting Inflammation	CLDN7	Differentially spliced	NR1D1 KO
Tumor-Promoting Inflammation	AKT1	Differentially spliced	NR1D1 KO
Tumor-Promoting Inflammation	ATP6V0C	Differentially spliced	NR1D1 KO
Activating Invasion and Metastasis	DVL3	Loss of splicing event	NR1D1 KO
Activating Invasion and Metastasis	CLDN15	Loss of splicing event	NR1D1 KO
Activating Invasion and Metastasis	DVL1	Loss of splicing event	NR1D1 KO
Activating Invasion and Metastasis	STMN1	Loss of splicing event	NR1D1 KO
Activating Invasion and Metastasis	MAPK8IP3	Loss of splicing event	NR1D1 KO
Activating Invasion and Metastasis	ATF2	Loss of splicing event	NR1D1 KO
Activating Invasion and Metastasis	DKK1	Loss of splicing event	NR1D1 KO
Activating Invasion and Metastasis	SHROOM2	Loss of splicing event	NR1D1 KO
Activating Invasion and Metastasis	SPHK1	Loss of splicing event	NR1D1 KO
Activating Invasion and Metastasis	TBL1XR1	Loss of splicing event	NR1D1 KO
Activating Invasion and Metastasis	MYL12A	Loss of splicing event	NR1D1 KO
Activating Invasion and Metastasis	RASA4	Loss of splicing event	NR1D1 KO
Activating Invasion and Metastasis	HSPA8	Loss of splicing event	NR1D1 KO
Activating Invasion and Metastasis	GPC1	Loss of splicing event	NR1D1 KO
Activating Invasion and Metastasis	TRAF2	Loss of splicing event	NR1D1 KO
Activating Invasion and Metastasis	TUBA1C	Loss of splicing event	NR1D1 KO
Activating Invasion and Metastasis	NFATC1	Loss of splicing event	NR1D1 KO
Activating Invasion and Metastasis	CTNNB1	Loss of splicing event	NR1D1 KO
Activating Invasion and Metastasis	ACTB	Loss of splicing event	NR1D1 KO
Activating Invasion and Metastasis	ACP1	Loss of splicing event	NR1D1 KO
Activating Invasion and Metastasis	MAPK12	Loss of splicing event	NR1D1 KO
Activating Invasion and Metastasis	GNB2	Loss of splicing event	NR1D1 KO
Activating Invasion and Metastasis	VEGFA	Loss of splicing event	NR1D1 KO
Activating Invasion and Metastasis	ADCY3	Loss of splicing event	NR1D1 KO
Activating Invasion and Metastasis	RAB5B	Loss of splicing event	NR1D1 KO
Enabling Replicative Immortality	TBL1XR1	Loss of splicing event	NR1D1 KO
Enabling Replicative Immortality	NFATC1	Loss of splicing event	NR1D1 KO
Enabling Replicative Immortality	KLF4	Loss of splicing event	NR1D1 KO
Enabling Replicative Immortality	CTNNB1	Loss of splicing event	NR1D1 KO
Enabling Replicative Immortality	MOCS2	Loss of splicing event	NR1D1 KO
Enabling Replicative Immortality	MAPK12	Loss of splicing event	NR1D1 KO
Enabling Replicative Immortality	DVL3	Loss of splicing event	NR1D1 KO
Enabling Replicative Immortality	DKK1	Loss of splicing event	NR1D1 KO
Enabling Replicative Immortality	DVL1	Loss of splicing event	NR1D1 KO
Evading Growth Suppressors	SAV1	Loss of splicing event	NR1D1 KO
Evading Growth Suppressors	RASA4	Loss of splicing event	NR1D1 KO
Evading Growth Suppressors	DVL3	Loss of splicing event	NR1D1 KO
Evading Growth Suppressors	DVL1	Loss of splicing event	NR1D1 KO
Evading Growth Suppressors	GLI2	Loss of splicing event	NR1D1 KO
Evading Growth Suppressors	STMN1	Loss of splicing event	NR1D1 KO
Evading Growth Suppressors	TP73	Loss of splicing event	NR1D1 KO
Evading Growth Suppressors	CTNNB1	Loss of splicing event	NR1D1 KO
Evading Growth Suppressors	ACTB	Loss of splicing event	NR1D1 KO
Evading Growth Suppressors	GNB2	Loss of splicing event	NR1D1 KO
Evading Growth Suppressors	VEGFA	Loss of splicing event	NR1D1 KO
Evading Growth Suppressors	RAB5B	Loss of splicing event	NR1D1 KO
Evading Immune Destruction	MYL12A	Loss of splicing event	NR1D1 KO
Evading Immune Destruction	CD59	Loss of splicing event	NR1D1 KO
Evading Immune Destruction	CLDN15	Loss of splicing event	NR1D1 KO
Evading Immune Destruction	SYK	Loss of splicing event	NR1D1 KO
Evading Immune Destruction	NFATC1	Loss of splicing event	NR1D1 KO
Evading Immune Destruction	IL18	Loss of splicing event	NR1D1 KO
Evading Immune Destruction	CTNNB1	Loss of splicing event	NR1D1 KO
Evading Immune Destruction	ACTB	Loss of splicing event	NR1D1 KO
Evading Immune Destruction	MAPK12	Loss of splicing event	NR1D1 KO
Evading Immune Destruction	GNB2	Loss of splicing event	NR1D1 KO
Evading Immune Destruction	ADCY3	Loss of splicing event	NR1D1 KO
Genome Instability and Mutation	TP73	Loss of splicing event	NR1D1 KO
Genome Instability and Mutation	ARNT	Loss of splicing event	NR1D1 KO
Genome Instability and Mutation	NAT1	Loss of splicing event	NR1D1 KO
Genome Instability and Mutation	MUS81	Loss of splicing event	NR1D1 KO
Genome Instability and Mutation	LIG3	Loss of splicing event	NR1D1 KO
Genome Instability and Mutation	EXO1	Loss of splicing event	NR1D1 KO
Genome Instability and Mutation	BLM	Loss of splicing event	NR1D1 KO
Genome Instability and Mutation	POLE4	Loss of splicing event	NR1D1 KO
Genome Instability and Mutation	NTHL1	Loss of splicing event	NR1D1 KO
Inducing Angiogenesis	SPHK1	Loss of splicing event	NR1D1 KO
Inducing Angiogenesis	GPC1	Loss of splicing event	NR1D1 KO
Inducing Angiogenesis	IL18	Loss of splicing event	NR1D1 KO
Inducing Angiogenesis	CTNNB1	Loss of splicing event	NR1D1 KO
Inducing Angiogenesis	ACTB	Loss of splicing event	NR1D1 KO
Inducing Angiogenesis	MAPK12	Loss of splicing event	NR1D1 KO
Inducing Angiogenesis	VEGFA	Loss of splicing event	NR1D1 KO
Inducing Angiogenesis	TNFRSF12A	Loss of splicing event	NR1D1 KO
Reprogramming Energy Metabolism	GPI	Loss of splicing event	NR1D1 KO
Reprogramming Energy Metabolism	HOMER3	Loss of splicing event	NR1D1 KO
Reprogramming Energy Metabolism	BPNT1	Loss of splicing event	NR1D1 KO
Reprogramming Energy Metabolism	PPP2R3A	Loss of splicing event	NR1D1 KO
Reprogramming Energy Metabolism	ATF2	Loss of splicing event	NR1D1 KO
Reprogramming Energy Metabolism	MAPK12	Loss of splicing event	NR1D1 KO
Reprogramming Energy Metabolism	PLK3	Loss of splicing event	NR1D1 KO
Reprogramming Energy Metabolism	PHKG2	Loss of splicing event	NR1D1 KO
Reprogramming Energy Metabolism	ALDOC	Loss of splicing event	NR1D1 KO
Reprogramming Energy Metabolism	RAB2A	Loss of splicing event	NR1D1 KO
Resisting Cell Death	ATP6V0A1	Loss of splicing event	NR1D1 KO
Resisting Cell Death	SCARB2	Loss of splicing event	NR1D1 KO
Resisting Cell Death	SYK	Loss of splicing event	NR1D1 KO
Resisting Cell Death	DIABLO	Loss of splicing event	NR1D1 KO
Resisting Cell Death	PPP2R3A	Loss of splicing event	NR1D1 KO
Resisting Cell Death	ATF2	Loss of splicing event	NR1D1 KO
Resisting Cell Death	ATG4B	Loss of splicing event	NR1D1 KO
Resisting Cell Death	NAGPA	Loss of splicing event	NR1D1 KO
Resisting Cell Death	SPHK1	Loss of splicing event	NR1D1 KO
Resisting Cell Death	LMNB2	Loss of splicing event	NR1D1 KO
Resisting Cell Death	HOMER3	Loss of splicing event	NR1D1 KO
Resisting Cell Death	CTSB	Loss of splicing event	NR1D1 KO
Resisting Cell Death	TP73	Loss of splicing event	NR1D1 KO
Resisting Cell Death	TRAF2	Loss of splicing event	NR1D1 KO
Resisting Cell Death	TUBA1C	Loss of splicing event	NR1D1 KO
Resisting Cell Death	IL18	Loss of splicing event	NR1D1 KO
Resisting Cell Death	ACTB	Loss of splicing event	NR1D1 KO
Resisting Cell Death	MOCS2	Loss of splicing event	NR1D1 KO
Resisting Cell Death	GGA2	Loss of splicing event	NR1D1 KO
Resisting Cell Death	MAPK12	Loss of splicing event	NR1D1 KO
Resisting Cell Death	GNB2	Loss of splicing event	NR1D1 KO
Resisting Cell Death	VEGFA	Loss of splicing event	NR1D1 KO
Resisting Cell Death	PLK3	Loss of splicing event	NR1D1 KO
Resisting Cell Death	TNFRSF12A	Loss of splicing event	NR1D1 KO
Resisting Cell Death	CLTA	Loss of splicing event	NR1D1 KO
Sustaining Proliferative Signaling	DVL3	Loss of splicing event	NR1D1 KO
Sustaining Proliferative Signaling	DVL1	Loss of splicing event	NR1D1 KO
Sustaining Proliferative Signaling	SYK	Loss of splicing event	NR1D1 KO
Sustaining Proliferative Signaling	GLI2	Loss of splicing event	NR1D1 KO
Sustaining Proliferative Signaling	STMN1	Loss of splicing event	NR1D1 KO
Sustaining Proliferative Signaling	MED13L	Loss of splicing event	NR1D1 KO
Sustaining Proliferative Signaling	IRF9	Loss of splicing event	NR1D1 KO
Sustaining Proliferative Signaling	MAPK8IP3	Loss of splicing event	NR1D1 KO
Sustaining Proliferative Signaling	PPP2R3A	Loss of splicing event	NR1D1 KO
Sustaining Proliferative Signaling	ATF2	Loss of splicing event	NR1D1 KO
Sustaining Proliferative Signaling	DKK1	Loss of splicing event	NR1D1 KO
Sustaining Proliferative Signaling	SPHK1	Loss of splicing event	NR1D1 KO
Sustaining Proliferative Signaling	TBL1XR1	Loss of splicing event	NR1D1 KO
Sustaining Proliferative Signaling	SAV1	Loss of splicing event	NR1D1 KO
Sustaining Proliferative Signaling	RASA4	Loss of splicing event	NR1D1 KO
Sustaining Proliferative Signaling	HSPA8	Loss of splicing event	NR1D1 KO
Sustaining Proliferative Signaling	FHL1	Loss of splicing event	NR1D1 KO
Sustaining Proliferative Signaling	GPC1	Loss of splicing event	NR1D1 KO
Sustaining Proliferative Signaling	TP73	Loss of splicing event	NR1D1 KO
Sustaining Proliferative Signaling	TRAF2	Loss of splicing event	NR1D1 KO
Sustaining Proliferative Signaling	NFATC1	Loss of splicing event	NR1D1 KO
Sustaining Proliferative Signaling	CTNNB1	Loss of splicing event	NR1D1 KO
Sustaining Proliferative Signaling	ACTB	Loss of splicing event	NR1D1 KO
Sustaining Proliferative Signaling	ACP1	Loss of splicing event	NR1D1 KO
Sustaining Proliferative Signaling	MAPK12	Loss of splicing event	NR1D1 KO
Sustaining Proliferative Signaling	GNB2	Loss of splicing event	NR1D1 KO
Sustaining Proliferative Signaling	VEGFA	Loss of splicing event	NR1D1 KO
Sustaining Proliferative Signaling	RAB5B	Loss of splicing event	NR1D1 KO
Tumor-Promoting Inflammation	ATP6V0A1	Loss of splicing event	NR1D1 KO
Tumor-Promoting Inflammation	MYL12A	Loss of splicing event	NR1D1 KO
Tumor-Promoting Inflammation	HGS	Loss of splicing event	NR1D1 KO
Tumor-Promoting Inflammation	CLDN15	Loss of splicing event	NR1D1 KO
Tumor-Promoting Inflammation	SYK	Loss of splicing event	NR1D1 KO
Tumor-Promoting Inflammation	TRAF2	Loss of splicing event	NR1D1 KO
Tumor-Promoting Inflammation	TUBA1C	Loss of splicing event	NR1D1 KO
Tumor-Promoting Inflammation	CTNNB1	Loss of splicing event	NR1D1 KO
Tumor-Promoting Inflammation	ACTB	Loss of splicing event	NR1D1 KO
Tumor-Promoting Inflammation	ATF2	Loss of splicing event	NR1D1 KO
Tumor-Promoting Inflammation	MAPK12	Loss of splicing event	NR1D1 KO
Tumor-Promoting Inflammation	GNB2	Loss of splicing event	NR1D1 KO
Tumor-Promoting Inflammation	ADCY3	Loss of splicing event	NR1D1 KO
Tumor-Promoting Inflammation	RAB5B	Loss of splicing event	NR1D1 KO
Tumor-Promoting Inflammation	PLCG1	Loss of splicing event	NR1D1 KO
Tumor-Promoting Inflammation	ADCY6	Loss of splicing event	NR1D1 KO
Tumor-Promoting Inflammation	MAPK11	Loss of splicing event	NR1D1 KO
Tumor-Promoting Inflammation	TNFAIP3	Loss of splicing event	NR1D1 KO
Sustaining Proliferative Signaling	NCK2	Loss of splicing event	NR1D1 KO
Sustaining Proliferative Signaling	PLCG1	Loss of splicing event	NR1D1 KO
Sustaining Proliferative Signaling	ITGA2B	Loss of splicing event	NR1D1 KO
Sustaining Proliferative Signaling	HDAC2	Loss of splicing event	NR1D1 KO
Sustaining Proliferative Signaling	MEF2C	Loss of splicing event	NR1D1 KO
Sustaining Proliferative Signaling	KITLG	Loss of splicing event	NR1D1 KO
Sustaining Proliferative Signaling	FGFR1	Loss of splicing event	NR1D1 KO
Sustaining Proliferative Signaling	PLA2G6	Loss of splicing event	NR1D1 KO
Sustaining Proliferative Signaling	LLGL2	Loss of splicing event	NR1D1 KO
Sustaining Proliferative Signaling	HSP90AA1	Loss of splicing event	NR1D1 KO
Sustaining Proliferative Signaling	ERBB3	Loss of splicing event	NR1D1 KO
Sustaining Proliferative Signaling	IL10RB	Loss of splicing event	NR1D1 KO
Sustaining Proliferative Signaling	MAPK11	Loss of splicing event	NR1D1 KO
Sustaining Proliferative Signaling	ACOX1	Loss of splicing event	NR1D1 KO
Resisting Cell Death	NCK2	Loss of splicing event	NR1D1 KO
Resisting Cell Death	PLCG1	Loss of splicing event	NR1D1 KO
Resisting Cell Death	BAK1	Loss of splicing event	NR1D1 KO
Resisting Cell Death	CLN5	Loss of splicing event	NR1D1 KO
Resisting Cell Death	ITGA2B	Loss of splicing event	NR1D1 KO
Resisting Cell Death	SORT1	Loss of splicing event	NR1D1 KO
Resisting Cell Death	CD82	Loss of splicing event	NR1D1 KO
Resisting Cell Death	KITLG	Loss of splicing event	NR1D1 KO
Resisting Cell Death	FGFR1	Loss of splicing event	NR1D1 KO
Resisting Cell Death	HYAL1	Loss of splicing event	NR1D1 KO
Resisting Cell Death	HSP90AA1	Loss of splicing event	NR1D1 KO
Resisting Cell Death	ERBB3	Loss of splicing event	NR1D1 KO
Resisting Cell Death	IL10RB	Loss of splicing event	NR1D1 KO
Resisting Cell Death	MAPK11	Loss of splicing event	NR1D1 KO
Resisting Cell Death	TNFAIP3	Loss of splicing event	NR1D1 KO
Reprogramming Energy Metabolism	FGFR1	Loss of splicing event	NR1D1 KO
Reprogramming Energy Metabolism	ADPGK	Loss of splicing event	NR1D1 KO
Reprogramming Energy Metabolism	MAPK11	Loss of splicing event	NR1D1 KO
Reprogramming Energy Metabolism	PPP4C	Loss of splicing event	NR1D1 KO
Inducing Angiogenesis	PLCG1	Loss of splicing event	NR1D1 KO
Inducing Angiogenesis	FGFR1	Loss of splicing event	NR1D1 KO
Inducing Angiogenesis	ERBB3	Loss of splicing event	NR1D1 KO
Inducing Angiogenesis	IL10RB	Loss of splicing event	NR1D1 KO
Inducing Angiogenesis	KITLG	Loss of splicing event	NR1D1 KO
Inducing Angiogenesis	MAPK11	Loss of splicing event	NR1D1 KO
Genome Instability and Mutation	CD82	Loss of splicing event	NR1D1 KO
Evading Immune Destruction	NCK2	Loss of splicing event	NR1D1 KO
Evading Immune Destruction	PLCG1	Loss of splicing event	NR1D1 KO
Evading Immune Destruction	ADCY6	Loss of splicing event	NR1D1 KO
Evading Immune Destruction	MAPK11	Loss of splicing event	NR1D1 KO
Evading Immune Destruction	SERPINA1	Loss of splicing event	NR1D1 KO
Evading Growth Suppressors	PLCG1	Loss of splicing event	NR1D1 KO
Evading Growth Suppressors	BAK1	Loss of splicing event	NR1D1 KO
Evading Growth Suppressors	FGFR1	Loss of splicing event	NR1D1 KO
Evading Growth Suppressors	PLA2G6	Loss of splicing event	NR1D1 KO
Evading Growth Suppressors	LLGL2	Loss of splicing event	NR1D1 KO
Evading Growth Suppressors	ERBB3	Loss of splicing event	NR1D1 KO
Evading Growth Suppressors	KITLG	Loss of splicing event	NR1D1 KO
Enabling Replicative Immortality	MAPK11	Loss of splicing event	NR1D1 KO
Enabling Replicative Immortality	FGFR1	Loss of splicing event	NR1D1 KO
Activating Invasion and Metastasis	NCK2	Loss of splicing event	NR1D1 KO
Activating Invasion and Metastasis	PLCG1	Loss of splicing event	NR1D1 KO
Activating Invasion and Metastasis	ITGA2B	Loss of splicing event	NR1D1 KO
Activating Invasion and Metastasis	MEF2C	Loss of splicing event	NR1D1 KO
Activating Invasion and Metastasis	KITLG	Loss of splicing event	NR1D1 KO
Activating Invasion and Metastasis	ADCY6	Loss of splicing event	NR1D1 KO
Activating Invasion and Metastasis	FGFR1	Loss of splicing event	NR1D1 KO
Activating Invasion and Metastasis	PLA2G6	Loss of splicing event	NR1D1 KO
Activating Invasion and Metastasis	LLGL2	Loss of splicing event	NR1D1 KO
Activating Invasion and Metastasis	ERBB3	Loss of splicing event	NR1D1 KO
Activating Invasion and Metastasis	MAPK11	Loss of splicing event	NR1D1 KO
Activating Invasion and Metastasis	BIRC3	Loss of splicing event	NR1D1 KO
Activating Invasion and Metastasis	APC	Loss of splicing event	NR1D1 KO
Activating Invasion and Metastasis	DVL2	Loss of splicing event	NR1D1 KO
Activating Invasion and Metastasis	DDX5	Loss of splicing event	NR1D1 KO
Activating Invasion and Metastasis	LAMA5	Loss of splicing event	NR1D1 KO
Activating Invasion and Metastasis	NOS3	Loss of splicing event	NR1D1 KO
Activating Invasion and Metastasis	SMAD4	Loss of splicing event	NR1D1 KO
Activating Invasion and Metastasis	PRKD2	Loss of splicing event	NR1D1 KO
Activating Invasion and Metastasis	MAP3K8	Loss of splicing event	NR1D1 KO
Activating Invasion and Metastasis	AKT1	Loss of splicing event	NR1D1 KO
Activating Invasion and Metastasis	FGFR4	Loss of splicing event	NR1D1 KO
Activating Invasion and Metastasis	CCND3	Loss of splicing event	NR1D1 KO
Activating Invasion and Metastasis	EXOC3	Loss of splicing event	NR1D1 KO
Activating Invasion and Metastasis	CTNNA1	Loss of splicing event	NR1D1 KO
Activating Invasion and Metastasis	ANK3	Loss of splicing event	NR1D1 KO
Activating Invasion and Metastasis	TP53	Loss of splicing event	NR1D1 KO
Enabling Replicative Immortality	AKT1	Loss of splicing event	NR1D1 KO
Enabling Replicative Immortality	SETDB1	Loss of splicing event	NR1D1 KO
Enabling Replicative Immortality	APC	Loss of splicing event	NR1D1 KO
Enabling Replicative Immortality	FGFR4	Loss of splicing event	NR1D1 KO
Enabling Replicative Immortality	MPST	Loss of splicing event	NR1D1 KO
Enabling Replicative Immortality	SMAD4	Loss of splicing event	NR1D1 KO
Enabling Replicative Immortality	CCND3	Loss of splicing event	NR1D1 KO
Enabling Replicative Immortality	DVL2	Loss of splicing event	NR1D1 KO
Enabling Replicative Immortality	TP53	Loss of splicing event	NR1D1 KO
Evading Growth Suppressors	AKT1	Loss of splicing event	NR1D1 KO
Evading Growth Suppressors	APC	Loss of splicing event	NR1D1 KO
Evading Growth Suppressors	FGFR4	Loss of splicing event	NR1D1 KO
Evading Growth Suppressors	CCND3	Loss of splicing event	NR1D1 KO
Evading Growth Suppressors	DVL2	Loss of splicing event	NR1D1 KO
Evading Growth Suppressors	CTNNA1	Loss of splicing event	NR1D1 KO
Evading Growth Suppressors	SMAD4	Loss of splicing event	NR1D1 KO
Evading Growth Suppressors	CDKN2A	Loss of splicing event	NR1D1 KO
Evading Growth Suppressors	TP53	Loss of splicing event	NR1D1 KO
Evading Immune Destruction	MAP3K8	Loss of splicing event	NR1D1 KO
Evading Immune Destruction	AKT1	Loss of splicing event	NR1D1 KO
Evading Immune Destruction	IRAK1	Loss of splicing event	NR1D1 KO
Evading Immune Destruction	CTNNA1	Loss of splicing event	NR1D1 KO
Genome Instability and Mutation	CCND3	Loss of splicing event	NR1D1 KO
Genome Instability and Mutation	RPA1	Loss of splicing event	NR1D1 KO
Genome Instability and Mutation	CHRNA7	Loss of splicing event	NR1D1 KO
Genome Instability and Mutation	CDKN2A	Loss of splicing event	NR1D1 KO
Genome Instability and Mutation	TP53	Loss of splicing event	NR1D1 KO
Inducing Angiogenesis	AKT1	Loss of splicing event	NR1D1 KO
Inducing Angiogenesis	DDX5	Loss of splicing event	NR1D1 KO
Inducing Angiogenesis	NOS3	Loss of splicing event	NR1D1 KO
Inducing Angiogenesis	ANK3	Loss of splicing event	NR1D1 KO
Inducing Angiogenesis	TP53	Loss of splicing event	NR1D1 KO
Reprogramming Energy Metabolism	AKT1	Loss of splicing event	NR1D1 KO
Reprogramming Energy Metabolism	ALDOA	Loss of splicing event	NR1D1 KO
Reprogramming Energy Metabolism	PFKM	Loss of splicing event	NR1D1 KO
Reprogramming Energy Metabolism	SLC16A3	Loss of splicing event	NR1D1 KO
Reprogramming Energy Metabolism	SREBF1	Loss of splicing event	NR1D1 KO
Reprogramming Energy Metabolism	STRADA	Loss of splicing event	NR1D1 KO
Reprogramming Energy Metabolism	MPST	Loss of splicing event	NR1D1 KO
Reprogramming Energy Metabolism	SMAD4	Loss of splicing event	NR1D1 KO
Reprogramming Energy Metabolism	TP53	Loss of splicing event	NR1D1 KO
Resisting Cell Death	BIRC3	Loss of splicing event	NR1D1 KO
Resisting Cell Death	CLTCL1	Loss of splicing event	NR1D1 KO
Resisting Cell Death	AP1G2	Loss of splicing event	NR1D1 KO
Resisting Cell Death	AP3D1	Loss of splicing event	NR1D1 KO
Resisting Cell Death	LAMA5	Loss of splicing event	NR1D1 KO
Resisting Cell Death	NOS3	Loss of splicing event	NR1D1 KO
Resisting Cell Death	PSMD2	Loss of splicing event	NR1D1 KO
Resisting Cell Death	SMAD4	Loss of splicing event	NR1D1 KO
Resisting Cell Death	MAP3K8	Loss of splicing event	NR1D1 KO
Resisting Cell Death	AKT1	Loss of splicing event	NR1D1 KO
Resisting Cell Death	FGFR4	Loss of splicing event	NR1D1 KO
Resisting Cell Death	CCND3	Loss of splicing event	NR1D1 KO
Resisting Cell Death	MPST	Loss of splicing event	NR1D1 KO
Resisting Cell Death	CDKN2A	Loss of splicing event	NR1D1 KO
Resisting Cell Death	TP53	Loss of splicing event	NR1D1 KO
Sustaining Proliferative Signaling	APC	Loss of splicing event	NR1D1 KO
Sustaining Proliferative Signaling	ACSL3	Loss of splicing event	NR1D1 KO
Sustaining Proliferative Signaling	DVL2	Loss of splicing event	NR1D1 KO
Sustaining Proliferative Signaling	DDX5	Loss of splicing event	NR1D1 KO
Sustaining Proliferative Signaling	LAMA5	Loss of splicing event	NR1D1 KO
Sustaining Proliferative Signaling	PTPN2	Loss of splicing event	NR1D1 KO
Sustaining Proliferative Signaling	NOS3	Loss of splicing event	NR1D1 KO
Sustaining Proliferative Signaling	SMAD4	Loss of splicing event	NR1D1 KO
Sustaining Proliferative Signaling	DGKZ	Loss of splicing event	NR1D1 KO
Sustaining Proliferative Signaling	MAP3K8	Loss of splicing event	NR1D1 KO
Sustaining Proliferative Signaling	AKT1	Loss of splicing event	NR1D1 KO
Sustaining Proliferative Signaling	FGFR4	Loss of splicing event	NR1D1 KO
Sustaining Proliferative Signaling	CCND3	Loss of splicing event	NR1D1 KO
Sustaining Proliferative Signaling	ACAA1	Loss of splicing event	NR1D1 KO
Sustaining Proliferative Signaling	CTNNA1	Loss of splicing event	NR1D1 KO
Sustaining Proliferative Signaling	ANK3	Loss of splicing event	NR1D1 KO
Sustaining Proliferative Signaling	TP53	Loss of splicing event	NR1D1 KO
Tumor-Promoting Inflammation	BIRC3	Loss of splicing event	NR1D1 KO
Tumor-Promoting Inflammation	SCARB1	Loss of splicing event	NR1D1 KO
Tumor-Promoting Inflammation	MAP3K8	Loss of splicing event	NR1D1 KO
Tumor-Promoting Inflammation	AKT1	Loss of splicing event	NR1D1 KO
Tumor-Promoting Inflammation	IRAK1	Loss of splicing event	NR1D1 KO
Tumor-Promoting Inflammation	CTNNA1	Loss of splicing event	NR1D1 KO

## Sheet: HCT116_PER2 KO
Cancer hallmark	Gene	AS category	HCT116 knockout
Activating Invasion and Metastasis	MPP5	Gain of splicing event	PER2 KO
Activating Invasion and Metastasis	TJP1	Gain of splicing event	PER2 KO
Activating Invasion and Metastasis	PTEN	Gain of splicing event	PER2 KO
Activating Invasion and Metastasis	SPP1	Gain of splicing event	PER2 KO
Activating Invasion and Metastasis	NCK1	Gain of splicing event	PER2 KO
Activating Invasion and Metastasis	TFDP1	Gain of splicing event	PER2 KO
Activating Invasion and Metastasis	CALM1	Gain of splicing event	PER2 KO
Activating Invasion and Metastasis	SENP2	Gain of splicing event	PER2 KO
Activating Invasion and Metastasis	HLA-DMA	Gain of splicing event	PER2 KO
Activating Invasion and Metastasis	SYNGAP1	Gain of splicing event	PER2 KO
Activating Invasion and Metastasis	RPS6KB2	Gain of splicing event	PER2 KO
Activating Invasion and Metastasis	MAGI1	Gain of splicing event	PER2 KO
Activating Invasion and Metastasis	VAPA	Gain of splicing event	PER2 KO
Activating Invasion and Metastasis	SRC	Gain of splicing event	PER2 KO
Activating Invasion and Metastasis	EIF4B	Gain of splicing event	PER2 KO
Activating Invasion and Metastasis	ACTG1	Gain of splicing event	PER2 KO
Activating Invasion and Metastasis	LRP6	Gain of splicing event	PER2 KO
Activating Invasion and Metastasis	PARVB	Gain of splicing event	PER2 KO
Activating Invasion and Metastasis	SMAD5	Gain of splicing event	PER2 KO
Activating Invasion and Metastasis	TGFBR1	Gain of splicing event	PER2 KO
Activating Invasion and Metastasis	ZYX	Gain of splicing event	PER2 KO
Activating Invasion and Metastasis	CLDN7	Gain of splicing event	PER2 KO
Activating Invasion and Metastasis	RPS6KA5	Gain of splicing event	PER2 KO
Activating Invasion and Metastasis	CTNND1	Gain of splicing event	PER2 KO
Activating Invasion and Metastasis	HMMR	Gain of splicing event	PER2 KO
Activating Invasion and Metastasis	EPB41L2	Gain of splicing event	PER2 KO
Activating Invasion and Metastasis	SIPA1	Gain of splicing event	PER2 KO
Activating Invasion and Metastasis	PIK3R3	Gain of splicing event	PER2 KO
Activating Invasion and Metastasis	PPP5C	Gain of splicing event	PER2 KO
Activating Invasion and Metastasis	PDGFA	Gain of splicing event	PER2 KO
Activating Invasion and Metastasis	TUBB6	Gain of splicing event	PER2 KO
Activating Invasion and Metastasis	CAPN2	Gain of splicing event	PER2 KO
Activating Invasion and Metastasis	EPB41	Gain of splicing event	PER2 KO
Activating Invasion and Metastasis	CSNK2B	Gain of splicing event	PER2 KO
Activating Invasion and Metastasis	ILK	Gain of splicing event	PER2 KO
Activating Invasion and Metastasis	CTNNB1	Gain of splicing event	PER2 KO
Activating Invasion and Metastasis	MAPK12	Gain of splicing event	PER2 KO
Activating Invasion and Metastasis	CHD8	Gain of splicing event	PER2 KO
Activating Invasion and Metastasis	LPAR5	Gain of splicing event	PER2 KO
Enabling Replicative Immortality	SENP2	Gain of splicing event	PER2 KO
Enabling Replicative Immortality	RPS6KB2	Gain of splicing event	PER2 KO
Enabling Replicative Immortality	TFDP1	Gain of splicing event	PER2 KO
Enabling Replicative Immortality	TRMU	Gain of splicing event	PER2 KO
Enabling Replicative Immortality	SMAD5	Gain of splicing event	PER2 KO
Enabling Replicative Immortality	TGFBR1	Gain of splicing event	PER2 KO
Enabling Replicative Immortality	LIFR	Gain of splicing event	PER2 KO
Enabling Replicative Immortality	LRP6	Gain of splicing event	PER2 KO
Enabling Replicative Immortality	CSNK2B	Gain of splicing event	PER2 KO
Enabling Replicative Immortality	CTNNB1	Gain of splicing event	PER2 KO
Enabling Replicative Immortality	PIK3R3	Gain of splicing event	PER2 KO
Enabling Replicative Immortality	NFS1	Gain of splicing event	PER2 KO
Enabling Replicative Immortality	MAPK12	Gain of splicing event	PER2 KO
Enabling Replicative Immortality	CHD8	Gain of splicing event	PER2 KO
Evading Growth Suppressors	CALM1	Gain of splicing event	PER2 KO
Evading Growth Suppressors	SYNGAP1	Gain of splicing event	PER2 KO
Evading Growth Suppressors	RPS6KB2	Gain of splicing event	PER2 KO
Evading Growth Suppressors	MPP5	Gain of splicing event	PER2 KO
Evading Growth Suppressors	ACTG1	Gain of splicing event	PER2 KO
Evading Growth Suppressors	PTEN	Gain of splicing event	PER2 KO
Evading Growth Suppressors	BCL2L11	Gain of splicing event	PER2 KO
Evading Growth Suppressors	TFDP1	Gain of splicing event	PER2 KO
Evading Growth Suppressors	RPS6KA5	Gain of splicing event	PER2 KO
Evading Growth Suppressors	SMAD5	Gain of splicing event	PER2 KO
Evading Growth Suppressors	TGFBR1	Gain of splicing event	PER2 KO
Evading Growth Suppressors	PIK3R3	Gain of splicing event	PER2 KO
Evading Growth Suppressors	CTNNB1	Gain of splicing event	PER2 KO
Evading Growth Suppressors	PDGFA	Gain of splicing event	PER2 KO
Evading Growth Suppressors	YWHAE	Gain of splicing event	PER2 KO
Evading Immune Destruction	CD59	Gain of splicing event	PER2 KO
Evading Immune Destruction	POLR3E	Gain of splicing event	PER2 KO
Evading Immune Destruction	SRC	Gain of splicing event	PER2 KO
Evading Immune Destruction	POLR1D	Gain of splicing event	PER2 KO
Evading Immune Destruction	ACTG1	Gain of splicing event	PER2 KO
Evading Immune Destruction	POLR2H	Gain of splicing event	PER2 KO
Evading Immune Destruction	SPP1	Gain of splicing event	PER2 KO
Evading Immune Destruction	NCK1	Gain of splicing event	PER2 KO
Evading Immune Destruction	DCLRE1C	Gain of splicing event	PER2 KO
Evading Immune Destruction	SH3BP2	Gain of splicing event	PER2 KO
Evading Immune Destruction	PLAT	Gain of splicing event	PER2 KO
Evading Immune Destruction	CTNND1	Gain of splicing event	PER2 KO
Evading Immune Destruction	SERPINA1	Gain of splicing event	PER2 KO
Evading Immune Destruction	CLDN7	Gain of splicing event	PER2 KO
Evading Immune Destruction	SIPA1	Gain of splicing event	PER2 KO
Evading Immune Destruction	PIK3R3	Gain of splicing event	PER2 KO
Evading Immune Destruction	GRK6	Gain of splicing event	PER2 KO
Evading Immune Destruction	CTNNB1	Gain of splicing event	PER2 KO
Evading Immune Destruction	MAPK12	Gain of splicing event	PER2 KO
Genome Instability and Mutation	ALDH1A3	Gain of splicing event	PER2 KO
Genome Instability and Mutation	OGG1	Gain of splicing event	PER2 KO
Genome Instability and Mutation	PTEN	Gain of splicing event	PER2 KO
Genome Instability and Mutation	LIG1	Gain of splicing event	PER2 KO
Genome Instability and Mutation	SMUG1	Gain of splicing event	PER2 KO
Genome Instability and Mutation	ADH5	Gain of splicing event	PER2 KO
Genome Instability and Mutation	POLL	Gain of splicing event	PER2 KO
Genome Instability and Mutation	POLB	Gain of splicing event	PER2 KO
Inducing Angiogenesis	RPS6KB2	Gain of splicing event	PER2 KO
Inducing Angiogenesis	EPOR	Gain of splicing event	PER2 KO
Inducing Angiogenesis	SRC	Gain of splicing event	PER2 KO
Inducing Angiogenesis	EIF4B	Gain of splicing event	PER2 KO
Inducing Angiogenesis	ACTG1	Gain of splicing event	PER2 KO
Inducing Angiogenesis	RTEL1	Gain of splicing event	PER2 KO
Inducing Angiogenesis	CSF2RA	Gain of splicing event	PER2 KO
Inducing Angiogenesis	EDA	Gain of splicing event	PER2 KO
Inducing Angiogenesis	TGFBR1	Gain of splicing event	PER2 KO
Inducing Angiogenesis	LIFR	Gain of splicing event	PER2 KO
Inducing Angiogenesis	PIK3R3	Gain of splicing event	PER2 KO
Inducing Angiogenesis	CTNNB1	Gain of splicing event	PER2 KO
Inducing Angiogenesis	MAPK12	Gain of splicing event	PER2 KO
Inducing Angiogenesis	PDGFA	Gain of splicing event	PER2 KO
Reprogramming Energy Metabolism	CALM1	Gain of splicing event	PER2 KO
Reprogramming Energy Metabolism	ALDH1A3	Gain of splicing event	PER2 KO
Reprogramming Energy Metabolism	RPS6KB2	Gain of splicing event	PER2 KO
Reprogramming Energy Metabolism	PFKFB2	Gain of splicing event	PER2 KO
Reprogramming Energy Metabolism	ALDH7A1	Gain of splicing event	PER2 KO
Reprogramming Energy Metabolism	SCO2	Gain of splicing event	PER2 KO
Reprogramming Energy Metabolism	PTEN	Gain of splicing event	PER2 KO
Reprogramming Energy Metabolism	BCL2L11	Gain of splicing event	PER2 KO
Reprogramming Energy Metabolism	ACSS2	Gain of splicing event	PER2 KO
Reprogramming Energy Metabolism	ADH5	Gain of splicing event	PER2 KO
Reprogramming Energy Metabolism	ACAT1	Gain of splicing event	PER2 KO
Reprogramming Energy Metabolism	ACACA	Gain of splicing event	PER2 KO
Reprogramming Energy Metabolism	TGFBR1	Gain of splicing event	PER2 KO
Reprogramming Energy Metabolism	PPP4C	Gain of splicing event	PER2 KO
Reprogramming Energy Metabolism	PIK3R3	Gain of splicing event	PER2 KO
Reprogramming Energy Metabolism	TPI1	Gain of splicing event	PER2 KO
Reprogramming Energy Metabolism	STRADA	Gain of splicing event	PER2 KO
Reprogramming Energy Metabolism	PDK1	Gain of splicing event	PER2 KO
Reprogramming Energy Metabolism	AKT1S1	Gain of splicing event	PER2 KO
Reprogramming Energy Metabolism	MAPK12	Gain of splicing event	PER2 KO
Resisting Cell Death	CARD8	Gain of splicing event	PER2 KO
Resisting Cell Death	AP1G2	Gain of splicing event	PER2 KO
Resisting Cell Death	ATP6V0D1	Gain of splicing event	PER2 KO
Resisting Cell Death	GLB1	Gain of splicing event	PER2 KO
Resisting Cell Death	DIABLO	Gain of splicing event	PER2 KO
Resisting Cell Death	PTEN	Gain of splicing event	PER2 KO
Resisting Cell Death	NAGLU	Gain of splicing event	PER2 KO
Resisting Cell Death	SPP1	Gain of splicing event	PER2 KO
Resisting Cell Death	NCK1	Gain of splicing event	PER2 KO
Resisting Cell Death	TFDP1	Gain of splicing event	PER2 KO
Resisting Cell Death	RTEL1	Gain of splicing event	PER2 KO
Resisting Cell Death	SGSH	Gain of splicing event	PER2 KO
Resisting Cell Death	RPS6KB2	Gain of splicing event	PER2 KO
Resisting Cell Death	EPOR	Gain of splicing event	PER2 KO
Resisting Cell Death	SRC	Gain of splicing event	PER2 KO
Resisting Cell Death	EIF4B	Gain of splicing event	PER2 KO
Resisting Cell Death	ACTG1	Gain of splicing event	PER2 KO
Resisting Cell Death	BCL2L11	Gain of splicing event	PER2 KO
Resisting Cell Death	TRMU	Gain of splicing event	PER2 KO
Resisting Cell Death	HRK	Gain of splicing event	PER2 KO
Resisting Cell Death	CSF2RA	Gain of splicing event	PER2 KO
Resisting Cell Death	EDA	Gain of splicing event	PER2 KO
Resisting Cell Death	PPT2	Gain of splicing event	PER2 KO
Resisting Cell Death	SMAD5	Gain of splicing event	PER2 KO
Resisting Cell Death	TGFBR1	Gain of splicing event	PER2 KO
Resisting Cell Death	LIFR	Gain of splicing event	PER2 KO
Resisting Cell Death	MFSD8	Gain of splicing event	PER2 KO
Resisting Cell Death	RPS6KA5	Gain of splicing event	PER2 KO
Resisting Cell Death	HMMR	Gain of splicing event	PER2 KO
Resisting Cell Death	ABCA2	Gain of splicing event	PER2 KO
Resisting Cell Death	BECN1	Gain of splicing event	PER2 KO
Resisting Cell Death	PSMA3	Gain of splicing event	PER2 KO
Resisting Cell Death	PIK3R3	Gain of splicing event	PER2 KO
Resisting Cell Death	PDGFA	Gain of splicing event	PER2 KO
Resisting Cell Death	YWHAE	Gain of splicing event	PER2 KO
Resisting Cell Death	CAPN2	Gain of splicing event	PER2 KO
Resisting Cell Death	NFS1	Gain of splicing event	PER2 KO
Resisting Cell Death	MAPK12	Gain of splicing event	PER2 KO
Resisting Cell Death	LPAR5	Gain of splicing event	PER2 KO
Resisting Cell Death	CTSA	Gain of splicing event	PER2 KO
Sustaining Proliferative Signaling	STK36	Gain of splicing event	PER2 KO
Sustaining Proliferative Signaling	RXRB	Gain of splicing event	PER2 KO
Sustaining Proliferative Signaling	MPP5	Gain of splicing event	PER2 KO
Sustaining Proliferative Signaling	IRF9	Gain of splicing event	PER2 KO
Sustaining Proliferative Signaling	TJP1	Gain of splicing event	PER2 KO
Sustaining Proliferative Signaling	PTEN	Gain of splicing event	PER2 KO
Sustaining Proliferative Signaling	SPP1	Gain of splicing event	PER2 KO
Sustaining Proliferative Signaling	NCK1	Gain of splicing event	PER2 KO
Sustaining Proliferative Signaling	TFDP1	Gain of splicing event	PER2 KO
Sustaining Proliferative Signaling	CALM1	Gain of splicing event	PER2 KO
Sustaining Proliferative Signaling	SENP2	Gain of splicing event	PER2 KO
Sustaining Proliferative Signaling	SYNGAP1	Gain of splicing event	PER2 KO
Sustaining Proliferative Signaling	RPS6KB2	Gain of splicing event	PER2 KO
Sustaining Proliferative Signaling	PFKFB2	Gain of splicing event	PER2 KO
Sustaining Proliferative Signaling	EPOR	Gain of splicing event	PER2 KO
Sustaining Proliferative Signaling	SRC	Gain of splicing event	PER2 KO
Sustaining Proliferative Signaling	EIF4B	Gain of splicing event	PER2 KO
Sustaining Proliferative Signaling	ACTG1	Gain of splicing event	PER2 KO
Sustaining Proliferative Signaling	ATP1A3	Gain of splicing event	PER2 KO
Sustaining Proliferative Signaling	BCL2L11	Gain of splicing event	PER2 KO
Sustaining Proliferative Signaling	ACSL5	Gain of splicing event	PER2 KO
Sustaining Proliferative Signaling	CSF2RA	Gain of splicing event	PER2 KO
Sustaining Proliferative Signaling	LRP6	Gain of splicing event	PER2 KO
Sustaining Proliferative Signaling	HDAC2	Gain of splicing event	PER2 KO
Sustaining Proliferative Signaling	SMAD5	Gain of splicing event	PER2 KO
Sustaining Proliferative Signaling	TGFBR1	Gain of splicing event	PER2 KO
Sustaining Proliferative Signaling	LIFR	Gain of splicing event	PER2 KO
Sustaining Proliferative Signaling	RPS6KA5	Gain of splicing event	PER2 KO
Sustaining Proliferative Signaling	CTNND1	Gain of splicing event	PER2 KO
Sustaining Proliferative Signaling	PIK3R3	Gain of splicing event	PER2 KO
Sustaining Proliferative Signaling	PPP5C	Gain of splicing event	PER2 KO
Sustaining Proliferative Signaling	PDGFA	Gain of splicing event	PER2 KO
Sustaining Proliferative Signaling	YWHAE	Gain of splicing event	PER2 KO
Sustaining Proliferative Signaling	FHL1	Gain of splicing event	PER2 KO
Sustaining Proliferative Signaling	CSNK2B	Gain of splicing event	PER2 KO
Sustaining Proliferative Signaling	ILK	Gain of splicing event	PER2 KO
Sustaining Proliferative Signaling	CTNNB1	Gain of splicing event	PER2 KO
Sustaining Proliferative Signaling	MAPK12	Gain of splicing event	PER2 KO
Sustaining Proliferative Signaling	CHD8	Gain of splicing event	PER2 KO
Sustaining Proliferative Signaling	LPAR5	Gain of splicing event	PER2 KO
Tumor-Promoting Inflammation	HLA-DMA	Gain of splicing event	PER2 KO
Tumor-Promoting Inflammation	HGS	Gain of splicing event	PER2 KO
Tumor-Promoting Inflammation	ATP6V0D1	Gain of splicing event	PER2 KO
Tumor-Promoting Inflammation	SRC	Gain of splicing event	PER2 KO
Tumor-Promoting Inflammation	ACTG1	Gain of splicing event	PER2 KO
Tumor-Promoting Inflammation	RPS6KA5	Gain of splicing event	PER2 KO
Tumor-Promoting Inflammation	CTNND1	Gain of splicing event	PER2 KO
Tumor-Promoting Inflammation	ATP6V0E2	Gain of splicing event	PER2 KO
Tumor-Promoting Inflammation	CLDN7	Gain of splicing event	PER2 KO
Tumor-Promoting Inflammation	SIPA1	Gain of splicing event	PER2 KO
Tumor-Promoting Inflammation	ATP6V1D	Gain of splicing event	PER2 KO
Tumor-Promoting Inflammation	PIK3R3	Gain of splicing event	PER2 KO
Tumor-Promoting Inflammation	GRK6	Gain of splicing event	PER2 KO
Tumor-Promoting Inflammation	CSNK2B	Gain of splicing event	PER2 KO
Tumor-Promoting Inflammation	CTNNB1	Gain of splicing event	PER2 KO
Tumor-Promoting Inflammation	MAPK12	Gain of splicing event	PER2 KO
Tumor-Promoting Inflammation	TUBB6	Gain of splicing event	PER2 KO
Activating Invasion and Metastasis	DVL1	Differentially spliced	PER2 KO
Activating Invasion and Metastasis	DDX5	Differentially spliced	PER2 KO
Activating Invasion and Metastasis	PPP3CA	Differentially spliced	PER2 KO
Activating Invasion and Metastasis	CTTN	Differentially spliced	PER2 KO
Activating Invasion and Metastasis	RPS6KB1	Differentially spliced	PER2 KO
Activating Invasion and Metastasis	BMPR1A	Differentially spliced	PER2 KO
Activating Invasion and Metastasis	ACTB	Differentially spliced	PER2 KO
Activating Invasion and Metastasis	BAIAP2	Differentially spliced	PER2 KO
Activating Invasion and Metastasis	GNB2	Differentially spliced	PER2 KO
Activating Invasion and Metastasis	PVR	Differentially spliced	PER2 KO
Activating Invasion and Metastasis	PPM1A	Differentially spliced	PER2 KO
Enabling Replicative Immortality	RPS6KB1	Differentially spliced	PER2 KO
Enabling Replicative Immortality	PPP3CA	Differentially spliced	PER2 KO
Enabling Replicative Immortality	DVL1	Differentially spliced	PER2 KO
Enabling Replicative Immortality	BMPR1A	Differentially spliced	PER2 KO
Evading Growth Suppressors	RPS6KB1	Differentially spliced	PER2 KO
Evading Growth Suppressors	DVL1	Differentially spliced	PER2 KO
Evading Growth Suppressors	BMPR1A	Differentially spliced	PER2 KO
Evading Growth Suppressors	E2F3	Differentially spliced	PER2 KO
Evading Growth Suppressors	ACTB	Differentially spliced	PER2 KO
Evading Growth Suppressors	GNB2	Differentially spliced	PER2 KO
Evading Immune Destruction	CLU	Differentially spliced	PER2 KO
Evading Immune Destruction	NFKBIB	Differentially spliced	PER2 KO
Evading Immune Destruction	ACTB	Differentially spliced	PER2 KO
Evading Immune Destruction	PPP3CA	Differentially spliced	PER2 KO
Evading Immune Destruction	GNB2	Differentially spliced	PER2 KO
Genome Instability and Mutation	BLM	Differentially spliced	PER2 KO
Inducing Angiogenesis	CTTN	Differentially spliced	PER2 KO
Inducing Angiogenesis	RPS6KB1	Differentially spliced	PER2 KO
Inducing Angiogenesis	DDX5	Differentially spliced	PER2 KO
Inducing Angiogenesis	BMPR1A	Differentially spliced	PER2 KO
Inducing Angiogenesis	ACTB	Differentially spliced	PER2 KO
Inducing Angiogenesis	PPP3CA	Differentially spliced	PER2 KO
Reprogramming Energy Metabolism	RPS6KB1	Differentially spliced	PER2 KO
Reprogramming Energy Metabolism	HOMER3	Differentially spliced	PER2 KO
Reprogramming Energy Metabolism	IDH3B	Differentially spliced	PER2 KO
Reprogramming Energy Metabolism	CREB3	Differentially spliced	PER2 KO
Reprogramming Energy Metabolism	LIPE	Differentially spliced	PER2 KO
Reprogramming Energy Metabolism	PPP3CA	Differentially spliced	PER2 KO
Resisting Cell Death	ATP6V0B	Differentially spliced	PER2 KO
Resisting Cell Death	ATP6V0C	Differentially spliced	PER2 KO
Resisting Cell Death	PPP3CA	Differentially spliced	PER2 KO
Resisting Cell Death	THEM4	Differentially spliced	PER2 KO
Resisting Cell Death	RPS6KB1	Differentially spliced	PER2 KO
Resisting Cell Death	HOMER3	Differentially spliced	PER2 KO
Resisting Cell Death	BMPR1A	Differentially spliced	PER2 KO
Resisting Cell Death	CREB3	Differentially spliced	PER2 KO
Resisting Cell Death	NFKBIB	Differentially spliced	PER2 KO
Resisting Cell Death	ACTB	Differentially spliced	PER2 KO
Resisting Cell Death	GNB2	Differentially spliced	PER2 KO
Sustaining Proliferative Signaling	DVL1	Differentially spliced	PER2 KO
Sustaining Proliferative Signaling	DDX5	Differentially spliced	PER2 KO
Sustaining Proliferative Signaling	PPP3CA	Differentially spliced	PER2 KO
Sustaining Proliferative Signaling	THEM4	Differentially spliced	PER2 KO
Sustaining Proliferative Signaling	CTTN	Differentially spliced	PER2 KO
Sustaining Proliferative Signaling	RPS6KB1	Differentially spliced	PER2 KO
Sustaining Proliferative Signaling	BMPR1A	Differentially spliced	PER2 KO
Sustaining Proliferative Signaling	CREB3	Differentially spliced	PER2 KO
Sustaining Proliferative Signaling	ACTB	Differentially spliced	PER2 KO
Sustaining Proliferative Signaling	BAIAP2	Differentially spliced	PER2 KO
Sustaining Proliferative Signaling	GNB2	Differentially spliced	PER2 KO
Sustaining Proliferative Signaling	PPM1A	Differentially spliced	PER2 KO
Tumor-Promoting Inflammation	ATP6V0B	Differentially spliced	PER2 KO
Tumor-Promoting Inflammation	ATP6V0C	Differentially spliced	PER2 KO
Tumor-Promoting Inflammation	CREB3	Differentially spliced	PER2 KO
Tumor-Promoting Inflammation	NFKBIB	Differentially spliced	PER2 KO
Tumor-Promoting Inflammation	ACTB	Differentially spliced	PER2 KO
Tumor-Promoting Inflammation	GNB2	Differentially spliced	PER2 KO
Tumor-Promoting Inflammation	PVR	Differentially spliced	PER2 KO
Tumor-Promoting Inflammation	SEC61A1	Differentially spliced	PER2 KO
Tumor-Promoting Inflammation	ATP6V0E1	Differentially spliced	PER2 KO
Sustaining Proliferative Signaling	BAX	Differentially spliced	PER2 KO
Sustaining Proliferative Signaling	HDAC2	Differentially spliced	PER2 KO
Sustaining Proliferative Signaling	HSP90AB1	Differentially spliced	PER2 KO
Sustaining Proliferative Signaling	MED16	Differentially spliced	PER2 KO
Resisting Cell Death	BAX	Differentially spliced	PER2 KO
Resisting Cell Death	CYCS	Differentially spliced	PER2 KO
Resisting Cell Death	HSP90AB1	Differentially spliced	PER2 KO
Resisting Cell Death	HMMR	Differentially spliced	PER2 KO
Reprogramming Energy Metabolism	CYCS	Differentially spliced	PER2 KO
Genome Instability and Mutation	BAX	Differentially spliced	PER2 KO
Genome Instability and Mutation	CYCS	Differentially spliced	PER2 KO
Activating Invasion and Metastasis	HMMR	Differentially spliced	PER2 KO
Activating Invasion and Metastasis	HRAS	Differentially spliced	PER2 KO
Activating Invasion and Metastasis	PPP5C	Differentially spliced	PER2 KO
Activating Invasion and Metastasis	EPB41	Differentially spliced	PER2 KO
Activating Invasion and Metastasis	CTBP1	Differentially spliced	PER2 KO
Activating Invasion and Metastasis	FLNA	Differentially spliced	PER2 KO
Activating Invasion and Metastasis	MAPKAPK3	Differentially spliced	PER2 KO
Activating Invasion and Metastasis	ACP1	Differentially spliced	PER2 KO
Activating Invasion and Metastasis	CDK4	Differentially spliced	PER2 KO
Enabling Replicative Immortality	CTBP1	Differentially spliced	PER2 KO
Enabling Replicative Immortality	HRAS	Differentially spliced	PER2 KO
Evading Growth Suppressors	HRAS	Differentially spliced	PER2 KO
Evading Growth Suppressors	DLG1	Differentially spliced	PER2 KO
Evading Immune Destruction	HRAS	Differentially spliced	PER2 KO
Evading Immune Destruction	DLG1	Differentially spliced	PER2 KO
Evading Immune Destruction	CDK4	Differentially spliced	PER2 KO
Genome Instability and Mutation	MGST3	Differentially spliced	PER2 KO
Genome Instability and Mutation	PARP3	Differentially spliced	PER2 KO
Genome Instability and Mutation	CDK4	Differentially spliced	PER2 KO
Inducing Angiogenesis	HRAS	Differentially spliced	PER2 KO
Inducing Angiogenesis	FLNA	Differentially spliced	PER2 KO
Inducing Angiogenesis	MAPKAPK3	Differentially spliced	PER2 KO
Inducing Angiogenesis	TNFRSF12A	Differentially spliced	PER2 KO
Reprogramming Energy Metabolism	HRAS	Differentially spliced	PER2 KO
Reprogramming Energy Metabolism	STK11	Differentially spliced	PER2 KO
Reprogramming Energy Metabolism	PRMT1	Differentially spliced	PER2 KO
Reprogramming Energy Metabolism	SLC16A3	Differentially spliced	PER2 KO
Reprogramming Energy Metabolism	SREBF1	Differentially spliced	PER2 KO
Resisting Cell Death	CD164	Differentially spliced	PER2 KO
Resisting Cell Death	HRAS	Differentially spliced	PER2 KO
Resisting Cell Death	PARP3	Differentially spliced	PER2 KO
Resisting Cell Death	PRMT1	Differentially spliced	PER2 KO
Resisting Cell Death	PSMD2	Differentially spliced	PER2 KO
Resisting Cell Death	PSMD7	Differentially spliced	PER2 KO
Resisting Cell Death	ASAH1	Differentially spliced	PER2 KO
Resisting Cell Death	PSMF1	Differentially spliced	PER2 KO
Resisting Cell Death	STK11	Differentially spliced	PER2 KO
Resisting Cell Death	CTSB	Differentially spliced	PER2 KO
Resisting Cell Death	MAPKAPK3	Differentially spliced	PER2 KO
Resisting Cell Death	TNFRSF12A	Differentially spliced	PER2 KO
Resisting Cell Death	CDK4	Differentially spliced	PER2 KO
Sustaining Proliferative Signaling	HRAS	Differentially spliced	PER2 KO
Sustaining Proliferative Signaling	PPP5C	Differentially spliced	PER2 KO
Sustaining Proliferative Signaling	ASAH1	Differentially spliced	PER2 KO
Sustaining Proliferative Signaling	STK11	Differentially spliced	PER2 KO
Sustaining Proliferative Signaling	DLG1	Differentially spliced	PER2 KO
Sustaining Proliferative Signaling	CTBP1	Differentially spliced	PER2 KO
Sustaining Proliferative Signaling	FLNA	Differentially spliced	PER2 KO
Sustaining Proliferative Signaling	MAPKAPK3	Differentially spliced	PER2 KO
Sustaining Proliferative Signaling	ACP1	Differentially spliced	PER2 KO
Sustaining Proliferative Signaling	CDK4	Differentially spliced	PER2 KO
Tumor-Promoting Inflammation	HRAS	Differentially spliced	PER2 KO
Activating Invasion and Metastasis	BIRC3	Loss of splicing event	PER2 KO
Activating Invasion and Metastasis	DVL1	Loss of splicing event	PER2 KO
Activating Invasion and Metastasis	DDX5	Loss of splicing event	PER2 KO
Activating Invasion and Metastasis	MPP5	Loss of splicing event	PER2 KO
Activating Invasion and Metastasis	MYH10	Loss of splicing event	PER2 KO
Activating Invasion and Metastasis	MAPK8IP3	Loss of splicing event	PER2 KO
Activating Invasion and Metastasis	PRKCH	Loss of splicing event	PER2 KO
Activating Invasion and Metastasis	SPHK1	Loss of splicing event	PER2 KO
Activating Invasion and Metastasis	TBL1XR1	Loss of splicing event	PER2 KO
Activating Invasion and Metastasis	RPS6KB2	Loss of splicing event	PER2 KO
Activating Invasion and Metastasis	HSPA8	Loss of splicing event	PER2 KO
Activating Invasion and Metastasis	PPP2R2D	Loss of splicing event	PER2 KO
Activating Invasion and Metastasis	TUBA1C	Loss of splicing event	PER2 KO
Activating Invasion and Metastasis	NFATC2	Loss of splicing event	PER2 KO
Activating Invasion and Metastasis	NFATC1	Loss of splicing event	PER2 KO
Activating Invasion and Metastasis	ANK3	Loss of splicing event	PER2 KO
Activating Invasion and Metastasis	VEGFA	Loss of splicing event	PER2 KO
Activating Invasion and Metastasis	PPM1A	Loss of splicing event	PER2 KO
Activating Invasion and Metastasis	TP53	Loss of splicing event	PER2 KO
Enabling Replicative Immortality	TBL1XR1	Loss of splicing event	PER2 KO
Enabling Replicative Immortality	NFATC2	Loss of splicing event	PER2 KO
Enabling Replicative Immortality	NFATC1	Loss of splicing event	PER2 KO
Enabling Replicative Immortality	RPS6KB2	Loss of splicing event	PER2 KO
Enabling Replicative Immortality	DVL1	Loss of splicing event	PER2 KO
Enabling Replicative Immortality	TP53	Loss of splicing event	PER2 KO
Evading Growth Suppressors	RPS6KB2	Loss of splicing event	PER2 KO
Evading Growth Suppressors	DVL1	Loss of splicing event	PER2 KO
Evading Growth Suppressors	GLI2	Loss of splicing event	PER2 KO
Evading Growth Suppressors	PPP2R2D	Loss of splicing event	PER2 KO
Evading Growth Suppressors	MPP5	Loss of splicing event	PER2 KO
Evading Growth Suppressors	TP73	Loss of splicing event	PER2 KO
Evading Growth Suppressors	VEGFA	Loss of splicing event	PER2 KO
Evading Growth Suppressors	BCL2L11	Loss of splicing event	PER2 KO
Evading Growth Suppressors	CDKN2A	Loss of splicing event	PER2 KO
Evading Growth Suppressors	TP53	Loss of splicing event	PER2 KO
Evading Immune Destruction	CD59	Loss of splicing event	PER2 KO
Evading Immune Destruction	SYK	Loss of splicing event	PER2 KO
Evading Immune Destruction	NFATC2	Loss of splicing event	PER2 KO
Evading Immune Destruction	NFATC1	Loss of splicing event	PER2 KO
Evading Immune Destruction	TNFRSF10B	Loss of splicing event	PER2 KO
Genome Instability and Mutation	TP73	Loss of splicing event	PER2 KO
Genome Instability and Mutation	ARNT	Loss of splicing event	PER2 KO
Genome Instability and Mutation	OGG1	Loss of splicing event	PER2 KO
Genome Instability and Mutation	BLM	Loss of splicing event	PER2 KO
Genome Instability and Mutation	RPA1	Loss of splicing event	PER2 KO
Genome Instability and Mutation	CHRNA7	Loss of splicing event	PER2 KO
Genome Instability and Mutation	CDKN2A	Loss of splicing event	PER2 KO
Genome Instability and Mutation	TNFRSF10B	Loss of splicing event	PER2 KO
Genome Instability and Mutation	TP53	Loss of splicing event	PER2 KO
Inducing Angiogenesis	SPHK1	Loss of splicing event	PER2 KO
Inducing Angiogenesis	RPS6KB2	Loss of splicing event	PER2 KO
Inducing Angiogenesis	DDX5	Loss of splicing event	PER2 KO
Inducing Angiogenesis	NFATC2	Loss of splicing event	PER2 KO
Inducing Angiogenesis	ANK3	Loss of splicing event	PER2 KO
Inducing Angiogenesis	VEGFA	Loss of splicing event	PER2 KO
Inducing Angiogenesis	TNFRSF10B	Loss of splicing event	PER2 KO
Inducing Angiogenesis	TP53	Loss of splicing event	PER2 KO
Reprogramming Energy Metabolism	SDHB	Loss of splicing event	PER2 KO
Reprogramming Energy Metabolism	RPS6KB2	Loss of splicing event	PER2 KO
Reprogramming Energy Metabolism	PFKFB4	Loss of splicing event	PER2 KO
Reprogramming Energy Metabolism	HOMER3	Loss of splicing event	PER2 KO
Reprogramming Energy Metabolism	PPP2R2D	Loss of splicing event	PER2 KO
Reprogramming Energy Metabolism	HK2	Loss of splicing event	PER2 KO
Reprogramming Energy Metabolism	LIPE	Loss of splicing event	PER2 KO
Reprogramming Energy Metabolism	PPP2R3A	Loss of splicing event	PER2 KO
Reprogramming Energy Metabolism	BCL2L11	Loss of splicing event	PER2 KO
Reprogramming Energy Metabolism	PLK3	Loss of splicing event	PER2 KO
Reprogramming Energy Metabolism	PHKG2	Loss of splicing event	PER2 KO
Reprogramming Energy Metabolism	TP53	Loss of splicing event	PER2 KO
Resisting Cell Death	BIRC3	Loss of splicing event	PER2 KO
Resisting Cell Death	ATP6V0A1	Loss of splicing event	PER2 KO
Resisting Cell Death	ATP6AP1	Loss of splicing event	PER2 KO
Resisting Cell Death	CLTCL1	Loss of splicing event	PER2 KO
Resisting Cell Death	AP1G2	Loss of splicing event	PER2 KO
Resisting Cell Death	AP3D1	Loss of splicing event	PER2 KO
Resisting Cell Death	ATP6V0D1	Loss of splicing event	PER2 KO
Resisting Cell Death	SYK	Loss of splicing event	PER2 KO
Resisting Cell Death	DIABLO	Loss of splicing event	PER2 KO
Resisting Cell Death	PSMD1	Loss of splicing event	PER2 KO
Resisting Cell Death	PPP2R3A	Loss of splicing event	PER2 KO
Resisting Cell Death	ATP6V1H	Loss of splicing event	PER2 KO
Resisting Cell Death	ATG4B	Loss of splicing event	PER2 KO
Resisting Cell Death	TNFRSF10B	Loss of splicing event	PER2 KO
Resisting Cell Death	NAGPA	Loss of splicing event	PER2 KO
Resisting Cell Death	SPHK1	Loss of splicing event	PER2 KO
Resisting Cell Death	CFLAR	Loss of splicing event	PER2 KO
Resisting Cell Death	LMNB2	Loss of splicing event	PER2 KO
Resisting Cell Death	RPS6KB2	Loss of splicing event	PER2 KO
Resisting Cell Death	HOMER3	Loss of splicing event	PER2 KO
Resisting Cell Death	PPP2R2D	Loss of splicing event	PER2 KO
Resisting Cell Death	TP73	Loss of splicing event	PER2 KO
Resisting Cell Death	CTSC	Loss of splicing event	PER2 KO
Resisting Cell Death	TUBA1C	Loss of splicing event	PER2 KO
Resisting Cell Death	NFATC2	Loss of splicing event	PER2 KO
Resisting Cell Death	GGA2	Loss of splicing event	PER2 KO
Resisting Cell Death	VEGFA	Loss of splicing event	PER2 KO
Resisting Cell Death	BCL2L11	Loss of splicing event	PER2 KO
Resisting Cell Death	PLK3	Loss of splicing event	PER2 KO
Resisting Cell Death	CDKN2A	Loss of splicing event	PER2 KO
Resisting Cell Death	TP53	Loss of splicing event	PER2 KO
Sustaining Proliferative Signaling	SLC27A5	Loss of splicing event	PER2 KO
Sustaining Proliferative Signaling	DVL1	Loss of splicing event	PER2 KO
Sustaining Proliferative Signaling	DDX5	Loss of splicing event	PER2 KO
Sustaining Proliferative Signaling	SYK	Loss of splicing event	PER2 KO
Sustaining Proliferative Signaling	GLI2	Loss of splicing event	PER2 KO
Sustaining Proliferative Signaling	MPP5	Loss of splicing event	PER2 KO
Sustaining Proliferative Signaling	IRF9	Loss of splicing event	PER2 KO
Sustaining Proliferative Signaling	MAPK8IP3	Loss of splicing event	PER2 KO
Sustaining Proliferative Signaling	PPP2R3A	Loss of splicing event	PER2 KO
Sustaining Proliferative Signaling	SPHK1	Loss of splicing event	PER2 KO
Sustaining Proliferative Signaling	TBL1XR1	Loss of splicing event	PER2 KO
Sustaining Proliferative Signaling	RPS6KB2	Loss of splicing event	PER2 KO
Sustaining Proliferative Signaling	HSPA8	Loss of splicing event	PER2 KO
Sustaining Proliferative Signaling	FADS2	Loss of splicing event	PER2 KO
Sustaining Proliferative Signaling	PPP2R2D	Loss of splicing event	PER2 KO
Sustaining Proliferative Signaling	TP73	Loss of splicing event	PER2 KO
Sustaining Proliferative Signaling	ACAA1	Loss of splicing event	PER2 KO
Sustaining Proliferative Signaling	NFATC2	Loss of splicing event	PER2 KO
Sustaining Proliferative Signaling	NFATC1	Loss of splicing event	PER2 KO
Sustaining Proliferative Signaling	ANK3	Loss of splicing event	PER2 KO
Sustaining Proliferative Signaling	ATP1B3	Loss of splicing event	PER2 KO
Sustaining Proliferative Signaling	ATP1A3	Loss of splicing event	PER2 KO
Sustaining Proliferative Signaling	VEGFA	Loss of splicing event	PER2 KO
Sustaining Proliferative Signaling	SLC22A5	Loss of splicing event	PER2 KO
Sustaining Proliferative Signaling	BCL2L11	Loss of splicing event	PER2 KO
Sustaining Proliferative Signaling	PPM1A	Loss of splicing event	PER2 KO
Sustaining Proliferative Signaling	TP53	Loss of splicing event	PER2 KO
Tumor-Promoting Inflammation	BIRC3	Loss of splicing event	PER2 KO
Tumor-Promoting Inflammation	ATP6V0A1	Loss of splicing event	PER2 KO
Tumor-Promoting Inflammation	ATP6AP1	Loss of splicing event	PER2 KO
Tumor-Promoting Inflammation	CFLAR	Loss of splicing event	PER2 KO
Tumor-Promoting Inflammation	ATP6V0D1	Loss of splicing event	PER2 KO
Tumor-Promoting Inflammation	SYK	Loss of splicing event	PER2 KO
Tumor-Promoting Inflammation	TUBA1C	Loss of splicing event	PER2 KO
Tumor-Promoting Inflammation	ATP6V1H	Loss of splicing event	PER2 KO
Tumor-Promoting Inflammation	RPS6KA5	Loss of splicing event	PER2 KO
Tumor-Promoting Inflammation	ACTN1	Loss of splicing event	PER2 KO
Tumor-Promoting Inflammation	MAPK9	Loss of splicing event	PER2 KO
Sustaining Proliferative Signaling	CSF2RA	Loss of splicing event	PER2 KO
Sustaining Proliferative Signaling	HDAC2	Loss of splicing event	PER2 KO
Sustaining Proliferative Signaling	LIFR	Loss of splicing event	PER2 KO
Sustaining Proliferative Signaling	CPT2	Loss of splicing event	PER2 KO
Sustaining Proliferative Signaling	CAV1	Loss of splicing event	PER2 KO
Sustaining Proliferative Signaling	RPS6KA5	Loss of splicing event	PER2 KO
Sustaining Proliferative Signaling	MED17	Loss of splicing event	PER2 KO
Sustaining Proliferative Signaling	NR4A1	Loss of splicing event	PER2 KO
Sustaining Proliferative Signaling	WWC1	Loss of splicing event	PER2 KO
Sustaining Proliferative Signaling	ACTN1	Loss of splicing event	PER2 KO
Sustaining Proliferative Signaling	MAPK9	Loss of splicing event	PER2 KO
Sustaining Proliferative Signaling	MED16	Loss of splicing event	PER2 KO
Resisting Cell Death	CSF2RA	Loss of splicing event	PER2 KO
Resisting Cell Death	EDA	Loss of splicing event	PER2 KO
Resisting Cell Death	LIFR	Loss of splicing event	PER2 KO
Resisting Cell Death	RPS6KA5	Loss of splicing event	PER2 KO
Resisting Cell Death	NR4A1	Loss of splicing event	PER2 KO
Resisting Cell Death	MAPK9	Loss of splicing event	PER2 KO
Reprogramming Energy Metabolism	ACSS2	Loss of splicing event	PER2 KO
Reprogramming Energy Metabolism	MAPK9	Loss of splicing event	PER2 KO
Reprogramming Energy Metabolism	PPP4C	Loss of splicing event	PER2 KO
Inducing Angiogenesis	CSF2RA	Loss of splicing event	PER2 KO
Inducing Angiogenesis	CAV1	Loss of splicing event	PER2 KO
Inducing Angiogenesis	EDA	Loss of splicing event	PER2 KO
Inducing Angiogenesis	LIFR	Loss of splicing event	PER2 KO
Evading Immune Destruction	ACTN1	Loss of splicing event	PER2 KO
Evading Immune Destruction	MAPK9	Loss of splicing event	PER2 KO
Evading Growth Suppressors	RPS6KA5	Loss of splicing event	PER2 KO
Evading Growth Suppressors	WWC1	Loss of splicing event	PER2 KO
Evading Growth Suppressors	MAPK9	Loss of splicing event	PER2 KO
Enabling Replicative Immortality	MAPK9	Loss of splicing event	PER2 KO
Enabling Replicative Immortality	LIFR	Loss of splicing event	PER2 KO
Activating Invasion and Metastasis	ZYX	Loss of splicing event	PER2 KO
Activating Invasion and Metastasis	PFN2	Loss of splicing event	PER2 KO
Activating Invasion and Metastasis	CAV1	Loss of splicing event	PER2 KO
Activating Invasion and Metastasis	KRIT1	Loss of splicing event	PER2 KO
Activating Invasion and Metastasis	RPS6KA5	Loss of splicing event	PER2 KO
Activating Invasion and Metastasis	NR4A1	Loss of splicing event	PER2 KO
Activating Invasion and Metastasis	ACTN1	Loss of splicing event	PER2 KO
Activating Invasion and Metastasis	MAPK9	Loss of splicing event	PER2 KO
Activating Invasion and Metastasis	APC	Loss of splicing event	PER2 KO
Activating Invasion and Metastasis	PIK3R3	Loss of splicing event	PER2 KO
Activating Invasion and Metastasis	ARHGEF1	Loss of splicing event	PER2 KO
Activating Invasion and Metastasis	NOS3	Loss of splicing event	PER2 KO
Activating Invasion and Metastasis	PRKD2	Loss of splicing event	PER2 KO
Activating Invasion and Metastasis	CTNNA1	Loss of splicing event	PER2 KO
Activating Invasion and Metastasis	RAB5C	Loss of splicing event	PER2 KO
Enabling Replicative Immortality	APC	Loss of splicing event	PER2 KO
Enabling Replicative Immortality	KLF4	Loss of splicing event	PER2 KO
Enabling Replicative Immortality	PIK3R3	Loss of splicing event	PER2 KO
Evading Growth Suppressors	APC	Loss of splicing event	PER2 KO
Evading Growth Suppressors	PIK3R3	Loss of splicing event	PER2 KO
Evading Growth Suppressors	CTNNA1	Loss of splicing event	PER2 KO
Evading Growth Suppressors	RAB5C	Loss of splicing event	PER2 KO
Evading Growth Suppressors	FSCN1	Loss of splicing event	PER2 KO
Evading Growth Suppressors	CCNG1	Loss of splicing event	PER2 KO
Evading Immune Destruction	PIK3R3	Loss of splicing event	PER2 KO
Evading Immune Destruction	IRAK1	Loss of splicing event	PER2 KO
Evading Immune Destruction	CTNNA1	Loss of splicing event	PER2 KO
Evading Immune Destruction	IL18	Loss of splicing event	PER2 KO
Genome Instability and Mutation	MSH6	Loss of splicing event	PER2 KO
Genome Instability and Mutation	CCNG1	Loss of splicing event	PER2 KO
Inducing Angiogenesis	PIK3R3	Loss of splicing event	PER2 KO
Inducing Angiogenesis	ARHGEF1	Loss of splicing event	PER2 KO
Inducing Angiogenesis	NOS3	Loss of splicing event	PER2 KO
Inducing Angiogenesis	IL18	Loss of splicing event	PER2 KO
Inducing Angiogenesis	TNFRSF12A	Loss of splicing event	PER2 KO
Reprogramming Energy Metabolism	ALDOA	Loss of splicing event	PER2 KO
Reprogramming Energy Metabolism	SDHA	Loss of splicing event	PER2 KO
Reprogramming Energy Metabolism	PFKM	Loss of splicing event	PER2 KO
Reprogramming Energy Metabolism	PIK3R3	Loss of splicing event	PER2 KO
Reprogramming Energy Metabolism	SREBF1	Loss of splicing event	PER2 KO
Reprogramming Energy Metabolism	STRADA	Loss of splicing event	PER2 KO
Reprogramming Energy Metabolism	PPP2R5C	Loss of splicing event	PER2 KO
Reprogramming Energy Metabolism	PRKAG1	Loss of splicing event	PER2 KO
Resisting Cell Death	PIK3R3	Loss of splicing event	PER2 KO
Resisting Cell Death	NOS3	Loss of splicing event	PER2 KO
Resisting Cell Death	PSMD2	Loss of splicing event	PER2 KO
Resisting Cell Death	PPP2R5C	Loss of splicing event	PER2 KO
Resisting Cell Death	PRKAG1	Loss of splicing event	PER2 KO
Resisting Cell Death	CTSB	Loss of splicing event	PER2 KO
Resisting Cell Death	IL18	Loss of splicing event	PER2 KO
Resisting Cell Death	TNFRSF12A	Loss of splicing event	PER2 KO
Resisting Cell Death	CLTA	Loss of splicing event	PER2 KO
Resisting Cell Death	CCNG1	Loss of splicing event	PER2 KO
Sustaining Proliferative Signaling	APC	Loss of splicing event	PER2 KO
Sustaining Proliferative Signaling	PIK3R3	Loss of splicing event	PER2 KO
Sustaining Proliferative Signaling	ARHGEF1	Loss of splicing event	PER2 KO
Sustaining Proliferative Signaling	NOS3	Loss of splicing event	PER2 KO
Sustaining Proliferative Signaling	PPP2R5C	Loss of splicing event	PER2 KO
Sustaining Proliferative Signaling	DGKZ	Loss of splicing event	PER2 KO
Sustaining Proliferative Signaling	FHL1	Loss of splicing event	PER2 KO
Sustaining Proliferative Signaling	CTNNA1	Loss of splicing event	PER2 KO
Sustaining Proliferative Signaling	RAB5C	Loss of splicing event	PER2 KO
Tumor-Promoting Inflammation	PIK3R3	Loss of splicing event	PER2 KO
Tumor-Promoting Inflammation	IRAK1	Loss of splicing event	PER2 KO
Tumor-Promoting Inflammation	CTNNA1	Loss of splicing event	PER2 KO
Tumor-Promoting Inflammation	RAB5C	Loss of splicing event	PER2 KO
